# Supplementary material for: Exploring the association of physical activity with the plasma and urine metabolome in adolescents and young adults
Source: Nutr Metab (Lond). 2023 Apr 5;20:23. doi: 10.1186/s12986-023-00742-3 (PMC10074825; doi:10.1186/s12986-023-00742-3)
Supplement: Supplementary file 2 — Additional file 2. Table S1: Results of the multivariable regressions of single metabolites and metabolite pattern scores with physical activity in sex-stratified analysis [file 12986_2023_742_MOESM2_ESM.xlsx]

## Sheet: Explanation
	Table S1: Results of the multivariable regressions of physical activity scores with single metabolites and metabolite patterns in sex-straified analysis
		Table/Abbreviation	Meaning
		Plasma	All plasma metabolites
	Plasma Metabolome analysis	MPMP	Male plasma metabolite patterns
		MPSM	Male plasma single metabolites
		FPMP	Female plasma metabolite patterns
		FPSM	Female plasma single metabolite
		Table/Abbreviation	Meaning
	Urine Metabolome analysis	Urine	All urine metabolites
		MUMP	Male urine metabolite patterns
		MUSM	Male urine single metabolites
		FUMP	Female urine metabolite patterns
		FUSM	Female urine single metabolite
	Other terms	p.fdr	p-value corrected for multiple testing by controlling the false discovery rate at 0.05 based on the Benjamini-Hochberg procedure

## Sheet: Plasma
code	pathway_sortorder	biochemical	super_pathway	sub_pathway	comp_id	platform	chemical_id	ri	mass	pubchem	cas	kegg	group_hmdb
met1	1482	(12 or 13)-methylmyristate (a15:0 or i15:0)	Lipid	Fatty Acid, Branched	38293	LC/MS Neg	100002344	5499	241.217	151014	2485-71-4
met2	1485	(14 or 15)-methylpalmitate (a17:0 or i17:0)	Lipid	Fatty Acid, Branched	38768	LC/MS Neg	100002945	5695	269.249	17903417
met3	1489	(16 or 17)-methylstearate (a19:0 or i19:0)	Lipid	Fatty Acid, Branched	38296	LC/MS Neg	100002356	5993	297.28	3083779	2724-59-6		HMDB37397
met4	1357	(2 or 3)-decenoate (10:1n7 or n8)	Lipid	Medium Chain Fatty Acid	63436	LC/MS Neg	100021502	4990	169.123
met5	4769	(2,4 or 2,5)-dimethylphenol sulfate	Xenobiotics	Food Component/Plant	62533	LC/MS Neg	100020519	3474	201.023
met6	489	(N(1) + N(8))-acetylspermidine	Amino Acid	Polyamine Metabolism	57814	LC/MS Pos Early	100016038	3080	188.176	123689;496
met7	1719	(R)-3-hydroxybutyrylcarnitine	Lipid	Fatty Acid Metabolism (Acyl Carnitine, Hydroxy)	43264	LC/MS Pos Early	100003926	2400	248.149	53481617			HMDB13127
met8	1720	(S)-3-hydroxybutyrylcarnitine	Lipid	Fatty Acid Metabolism (Acyl Carnitine, Hydroxy)	52984	LC/MS Pos Early	100009271	2340	248.149				HMDB13127
met9	4777	(S)-a-amino-omega-caprolactam	Xenobiotics	Food Component/Plant	63339	LC/MS Pos Early	100021329	2378	129.102	439823	21568-87-6	C05328
met10	5516	1,2,3-benzenetriol sulfate (2)	Xenobiotics	Chemical	48762	LC/MS Neg	100006374	1709	204.981
met11	4241	1,3,7-trimethylurate	Xenobiotics	Xanthine Metabolism	34404	LC/MS Neg	100001397	1985	209.068	79437	5415-44-1	C16361	HMDB02123
met12	4238	1,3-dimethylurate	Xenobiotics	Xanthine Metabolism	32391	LC/MS Neg	100001106	1671.4	195.052	70346	944-73-0		HMDB01857
met13	1092	1,5-anhydroglucitol (1,5-AG)	Carbohydrate	Glycolysis, Gluconeogenesis, and Pyruvate Metabolism	20675	LC/MS Neg	100000580	802	163.061	64960	154-58-5	C07326	HMDB02712
met14	4239	1,7-dimethylurate	Xenobiotics	Xanthine Metabolism	34400	LC/MS Neg	100001399	1578.6	195.052	91611	33868-03-0	C16356	HMDB11103
met15	1382	10-heptadecenoate (17:1n7)	Lipid	Long Chain Monounsaturated Fatty Acid	33971	LC/MS Neg	100001278	5555	267.233	5312435	29743-97-3		HMDB60038
met16	1390	10-nonadecenoate (19:1n9)	Lipid	Long Chain Monounsaturated Fatty Acid	33972	LC/MS Neg	100001277	5780	295.264	5312513	73033-09-7		HMDB13622
met17	1359	10-undecenoate (11:1n1)	Lipid	Medium Chain Fatty Acid	32497	LC/MS Neg	100001197	5085.8	183.139	14891	1333-28-4	C13910	HMDB33724
met18	3100	11beta-hydroxyandrosterone glucuronide	Lipid	Androgenic Steroids	63251	LC/MS Neg	100020541	4209	481.244
met19	1818	12,13-DiHOME	Lipid	Fatty Acid, Dihydroxy	38395	LC/MS Neg	62	5137	313.238	10236635	263399-35-5	C14829	HMDB04705
met20	1793	13-HODE + 9-HODE	Lipid	Fatty Acid, Monohydroxy	37752	LC/MS Neg	100002196	5275	295.228	43013
met21	3043	16a-hydroxy DHEA 3-sulfate	Lipid	Androgenic Steroids	38168	LC/MS Neg	100002126	4240	383.153
met22	1789	16-hydroxypalmitate	Lipid	Fatty Acid, Monohydroxy	39609	LC/MS Neg	100002953	5236.2	271.228	10466	506-13-8	C18218	HMDB06294
met23	2961	17alpha-hydroxypregnenolone 3-sulfate	Lipid	Pregnenolone Steroids	37482	LC/MS Neg	100002128	4800	411.185	152971	28901-70-4		HMDB00416
met24	300	1-carboxyethylleucine	Amino Acid	Leucine, Isoleucine and Valine Metabolism	62559	LC/MS Neg	100020425	2663	202.108
met25	138	1-carboxyethylphenylalanine	Amino Acid	Phenylalanine Metabolism	62566	LC/MS Neg	100020419	2844	236.093
met26	369	1-carboxyethylvaline	Amino Acid	Leucine, Isoleucine and Valine Metabolism	62562	LC/MS Neg	100020423	2008	188.093
met27	5344	1-hydroxy-2-naphthalenecarboxylate	Xenobiotics	Drug - Other	38140	LC/MS Neg	100002394	3930	187.04	6844	86-48-6	C03203
met28	2335	1-linoleoyl-GPA (18:2)*	Lipid	Lysophospholipid	52690	LC/MS Polar	100009082	1441	433.236				HMDB07856
met29	2450	1-linoleoyl-GPG (18:2)*	Lipid	Lysophospholipid	54885	LC/MS Neg	100009227	5516	507.273
met30	86	1-methyl-4-imidazoleacetate	Amino Acid	Histidine Metabolism	32350	LC/MS Pos Early	100001208	2064	141.066	75810	2625-49-2	C05828	HMDB02820
met31	87	1-methyl-5-imidazoleacetate	Amino Acid	Histidine Metabolism	62946	LC/MS Pos Early	100002910	1989	141.066	6451814	4200-48-0		HMDB04988
met32	500	1-methylguanidine	Amino Acid	Guanidino and Acetamido Metabolism	48114	LC/MS Pos Early	100000715	2149	74.0713	10111	22661-87-6	C02294	HMDB01522
met33	68	1-methylhistidine	Amino Acid	Histidine Metabolism	30460	LC/MS Neg	100001051	1227	168.078	92105	332-80-9	C01152	HMDB00001
met34	3989	1-methylnicotinamide	Cofactors and Vitamins	Nicotinate and Nicotinamide Metabolism	27665	LC/MS Pos Early	55	1940	137.071	457	1005-24-9	C02918	HMDB00699
met35	4236	1-methylurate	Xenobiotics	Xanthine Metabolism	34395	LC/MS Pos Early	100001400	1461	183.051	69726	708-79-2	C16359	HMDB03099
met36	4242	1-methylxanthine	Xenobiotics	Xanthine Metabolism	34389	LC/MS Neg	100001405	1568.8	165.042	80220	6136-37-4	C16358	HMDB10738
met37	2448	1-oleoyl-GPG (18:1)*	Lipid	Lysophospholipid	45968	LC/MS Neg	100005716	5610	509.288
met38	2331	1-palmitoyl-GPA (16:0)	Lipid	Lysophospholipid	34428	LC/MS Neg	100001445	5600	409.236	6419701	17618-08-5	C04036	HMDB00327
met39	2444	1-palmitoyl-GPG (16:0)*	Lipid	Lysophospholipid	45970	LC/MS Neg	100005717	5570	483.273	3300276
met40	89	1-ribosyl-imidazoleacetate*	Amino Acid	Histidine Metabolism	61868	LC/MS Pos Early	100001668	2006	259.092	5117448	29605-99-0	C05131	HMDB02331
met41	2261	1-stearoyl-2-arachidonoyl-GPS (18:0/20:4)	Lipid	Phosphatidylserine (PS)	52235	LC/MS Pos Late	100001872	2565	812.544				HMDB12383
met42	2258	1-stearoyl-2-oleoyl-GPS (18:0/18:1)	Lipid	Phosphatidylserine (PS)	19265	LC/MS Pos Late	100000639	3000	790.559	9547087			HMDB10163
met43	2446	1-stearoyl-GPG (18:0)	Lipid	Lysophospholipid	34437	LC/MS Neg	100001462	5816	511.304
met44	2438	1-stearoyl-GPS (18:0)*	Lipid	Lysophospholipid	45966	LC/MS Neg	100004327	5800	524.299	9547101
met45	5542	2,2'-Methylenebis(6-tert-butyl-p-cresol)	Xenobiotics	Chemical	62885	LC/MS Neg	100020373	6000	339.233	8398	119-47-1
met46	377	2,3-dihydroxy-2-methylbutyrate	Amino Acid	Leucine, Isoleucine and Valine Metabolism	57547	LC/MS Neg	100010869	787	133.051	301941	14868-24-7		HMDB29576
met47	396	2,3-dihydroxy-5-methylthio-4-pentenoate (DMTPA)*	Amino Acid	Methionine, Cysteine, SAM and Taurine Metabolism	62805	LC/MS Neg	100020893	1156	177.023
met48	4367	2,3-dihydroxyisovalerate	Xenobiotics	Food Component/Plant	38276	LC/MS Polar	100002417	1050	133.051	677	1756-18-9	C04039	HMDB12141
met49	5317	2,6-dihydroxybenzoic acid	Xenobiotics	Drug - Topical Agents	63042	LC/MS Neg	100020837	2575	153.019	9338	303-07-1		HMDB13676
met50	2967	21-hydroxypregnenolone disulfate	Lipid	Pregnenolone Steroids	46115	LC/MS Neg	100001999	3935	245.067	134595	1164-98-3
met51	2964	21-hydroxypregnenolone monosulfate (1)	Lipid	Pregnenolone Steroids	37174	LC/MS Neg	100002003	4624	411.185	174681	88378-34-1
met52	4886	2-acetamidophenol sulfate	Xenobiotics	Drug - Analgesics, Anesthetics	48580	LC/MS Neg	100006190	2251	230.013	181671	40712-60-5
met53	115	2-aminoadipate	Amino Acid	Lysine Metabolism	6146	LC/MS Pos Early	381	1912	162.076	469	542-32-5;1118-90-7	C00956	HMDB00510
met54	515	2-aminobutyrate	Amino Acid	Glutathione Metabolism	42374	LC/MS Pos Early	1128	2059	104.071	439691	1492-24-6	C02261	HMDB00650
met55	1597	2-aminoheptanoate	Lipid	Fatty Acid, Amino	43761	LC/MS Pos Early	100004542	3160	146.118	227939	1115-90-8
met56	1602	2-aminooctanoate	Lipid	Fatty Acid, Amino	43343	LC/MS Pos Late	100004227	750	160.133	69522	644-90-6		HMDB00991
met57	5417	2-aminophenol sulfate	Xenobiotics	Chemical	43266	LC/MS Neg	100004322	1677	188.002	181670			HMDB61116
met58	3914	2'-deoxyuridine	Nucleotide	Pyrimidine Metabolism, Uracil containing	1412	LC/MS Polar	536	1100	273.073	13712	951-78-0	C00526	HMDB00012
met59	4173	2-ethylphenylsulfate	Xenobiotics	Benzoate Metabolism	36847	LC/MS Neg	100001809	3416	201.023
met60	348	2-hydroxy-3-methylvalerate	Amino Acid	Leucine, Isoleucine and Valine Metabolism	36746	LC/MS Neg	100001541	1800	131.071	164623	488-15-3		HMDB00317
met61	397	2-hydroxy-4-(methylthio)butanoic acid	Amino Acid	Methionine, Cysteine, SAM and Taurine Metabolism	63739	LC/MS Neg	100021372	1397	149.028		583-91-5
met62	4877	2-hydroxyacetaminophen sulfate*	Xenobiotics	Drug - Analgesics, Anesthetics	33173	LC/MS Neg	100001791	1674	246.008	86290013
met63	1762	2-hydroxyarachidate*	Lipid	Fatty Acid, Monohydroxy	61700	LC/MS Neg	100019892	5990	327.291	5225199
met64	1763	2-hydroxybehenate	Lipid	Fatty Acid, Monohydroxy	57663	LC/MS Neg	100015637	6384	355.322	193484
met65	517	2-hydroxybutyrate/2-hydroxyisobutyrate	Amino Acid	Glutathione Metabolism	52281	LC/MS Polar	100008928	1258	103.04	440864;11671
met66	1756	2-hydroxydecanoate	Lipid	Fatty Acid, Monohydroxy	42489	LC/MS Neg	100004089	4840	187.134	21488	5393-81-7
met67	1510	2-hydroxyglutarate	Lipid	Fatty Acid, Dicarboxylate	37253	LC/MS Pos Early	100002070	958	131.034	43	40951-21-1	C02630	HMDB0059655
met68	4125	2-hydroxyhippurate (salicylurate)	Xenobiotics	Benzoate Metabolism	18281	LC/MS Neg	1869	2184	194.046	10253	487-54-7	C07588	HMDB00840
met69	4893	2-hydroxyibuprofen	Xenobiotics	Drug - Analgesics, Anesthetics	43330	LC/MS Neg	100004169	3462	221.118	10443535	51146-55-5		HMDB60920
met70	1765	2-hydroxynervonate*	Lipid	Fatty Acid, Monohydroxy	61698	LC/MS Neg	100015638	6345	381.337	5312783
met71	1755	2-hydroxyoctanoate	Lipid	Fatty Acid, Monohydroxy	22036	LC/MS Neg	100000743	3736.8	159.103	94180	617-73-2		HMDB02264
met72	1759	2-hydroxypalmitate	Lipid	Fatty Acid, Monohydroxy	35675	LC/MS Neg	100001579	5511.2	271.228	92836	764-67-0		HMDB31057
met73	148	2-hydroxyphenylacetate	Amino Acid	Phenylalanine Metabolism	1432	LC/MS Polar	235	858.6	151.04	11970	614-75-5	C05852	HMDB00669
met74	1496	2-hydroxyphytanate*	Lipid	Fatty Acid, Branched	61702	LC/MS Neg	100004414	5751	327.291	189026	14721-68-7
met75	1556	2-hydroxysebacate	Lipid	Fatty Acid, Dicarboxylate	63357	LC/MS Neg	100020378	1324	217.108	128458	103963-71-9		HMDB00424
met76	1761	2-hydroxystearate	Lipid	Fatty Acid, Monohydroxy	17945	LC/MS Neg	1239	5695	299.259	69417	629-22-1	C03045
met77	4375	2-isopropylmalate	Xenobiotics	Food Component/Plant	15667	LC/MS Polar	100000409	2605	175.061	77	3237-44-3	C02504	HMDB00402
met78	4700	2-keto-3-deoxy-gluconate	Xenobiotics	Food Component/Plant	48141	LC/MS Polar	100005946	1900	177.041	161227	17510-99-5	C00204	HMDB01353
met79	307	2-ketocaprylate	Amino Acid	Leucine, Isoleucine and Valine Metabolism	63120	LC/MS Neg	100020833	3951	157.087	67600	328-51-8		HMDB13211
met80	4879	2-methoxyacetaminophen glucuronide*	Xenobiotics	Drug - Analgesics, Anesthetics	33161	LC/MS Neg	100001795	1633	356.099	14367271
met81	4878	2-methoxyacetaminophen sulfate*	Xenobiotics	Drug - Analgesics, Anesthetics	47031	LC/MS Neg	100001793	1949	260.023	86290014
met82	4229	2-methoxyhydroquinone sulfate (1)	Xenobiotics	Benzoate Metabolism	64049	LC/MS Neg	100021839	1505	218.997
met83	4230	2-methoxyhydroquinone sulfate (2)	Xenobiotics	Benzoate Metabolism	64050	LC/MS Neg	100021840	1619	218.997
met84	5518	2-methoxyresorcinol sulfate	Xenobiotics	Chemical	48445	LC/MS Neg	100006184	1863	218.997		1446269-78-8
met85	350	2-methylbutyrylcarnitine (C5)	Amino Acid	Leucine, Isoleucine and Valine Metabolism	45095	LC/MS Pos Early	100001509	3050	246.17	6426901	31023-25-3		HMDB00378
met86	15	2-methylserine	Amino Acid	Glycine, Serine and Threonine Metabolism	53229	LC/MS Pos Early	100009246	1652	120.066	94309		C02115
met87	5482	2-naphthol sulfate	Xenobiotics	Chemical	62520	LC/MS Neg	100020515	3658	223.007	74428
met88	4021	2-O-methylascorbic acid	Cofactors and Vitamins	Ascorbate and Aldarate Metabolism	63990	LC/MS Neg	100003258	778	189.041	99779	17860-87-6
met89	3940	2'-O-methylcytidine	Nucleotide	Pyrimidine Metabolism, Cytidine containing	57554	LC/MS Pos Early	100010895	2411	258.108	150971	2140-72-9
met90	3902	2'-O-methyluridine	Nucleotide	Pyrimidine Metabolism, Uracil containing	57655	LC/MS Neg	100010896	1831	257.078	102212	2140-76-3
met91	4376	2-oxindole-3-acetate	Xenobiotics	Food Component/Plant	40479	LC/MS Neg	100003109	2076	190.051	3080590	2971-31-5		HMDB35514
met92	434	2-oxoarginine*	Amino Acid	Urea cycle; Arginine and Proline Metabolism	55072	LC/MS Pos Early	100002784	1760	174.087	558	663193	C03771	HMDB04225
met93	4266	2-piperidinone	Xenobiotics	Food Component/Plant	43400	LC/MS Pos Early	100004295	1675	100.076	12665	675-20-7		HMDB11749
met94	5205	2-propyl-2-pentenoate (2-ene-valproate)	Xenobiotics	Drug - Neurological	57778	LC/MS Neg	100015981	3874	141.092	6437068	60218-41-9	C16653	HMDB13902
met95	5206	2-propyl-4-pentenoate (4-ene-valproate)	Xenobiotics	Drug - Neurological	48143	LC/MS Neg	100005952	3436	141.092	104896	1575-72-0
met96	58	2-pyrrolidinone	Amino Acid	Glutamate Metabolism	31675	LC/MS Pos Early	100001081	1262	86.06	12025	616-45-5		HMDB02039
met97	1822	2R,3R-dihydroxybutyrate	Lipid	Fatty Acid, Dihydroxy	63109	LC/MS Polar	100002367	1543	119.035	13120901	759-06-8		HMDB00498
met98	1821	2S,3R-dihydroxybutyrate	Lipid	Fatty Acid, Dihydroxy	62950	LC/MS Polar	100002284	1660	119.035	10964471	5057-93-2		HMDB02453
met99	3922	3-(3-amino-3-carboxypropyl)uridine*	Nucleotide	Pyrimidine Metabolism, Uracil containing	62924	LC/MS Neg	100001426	1369	344.11	171198	52745-94-5
met100	4220	3-(3-hydroxyphenyl)propionate	Xenobiotics	Benzoate Metabolism	35635	LC/MS Neg	100001624	1980	165.056	91	621-54-5	C11457	HMDB00375
met101	170	3-(4-hydroxyphenyl)lactate (HPLA)	Amino Acid	Tyrosine Metabolism	32197	LC/MS Neg	240	1379	181.051	9378	6482-98-0	C03672	HMDB00755
met102	4221	3-(4-hydroxyphenyl)propionate	Xenobiotics	Benzoate Metabolism	39587	LC/MS Neg	100002914	1670	165.056	10394	501-97-3	C01744	HMDB02199
met103	4884	3-(methylthio)acetaminophen sulfate*	Xenobiotics	Drug - Analgesics, Anesthetics	62567	LC/MS Neg	100020827	2265	276.001
met104	4874	3-(N-acetyl-L-cystein-S-yl) acetaminophen	Xenobiotics	Drug - Analgesics, Anesthetics	45721	LC/MS Neg	2048	2094	311.071	83967	52372-86-8
met105	1825	3,4-dihydroxybutyrate	Lipid	Fatty Acid, Dihydroxy	62952	LC/MS Polar	100001730	2204	119.035		51267-44-8
met106	4722	3,4-methyleneheptanoate	Xenobiotics	Food Component/Plant	53026	LC/MS Neg	100006651	3807	141.092
met107	5554	3,5-dichloro-2,6-dihydroxybenzoic acid	Xenobiotics	Chemical	63589	LC/MS Polar	100021324	693	220.941
met108	4240	3,7-dimethylurate	Xenobiotics	Xanthine Metabolism	34399	LC/MS Neg	100001398	1418	195.052	83126	13087-49-5	C16360	HMDB01982
met109	432	3-amino-2-piperidone	Amino Acid	Urea cycle; Arginine and Proline Metabolism	62853	LC/MS Pos Early	100020361	2065	115.087	5200225	1892-22-4		HMDB00323
met110	3956	3-aminoisobutyrate	Nucleotide	Pyrimidine Metabolism, Thymine containing	1566	LC/MS Pos Early	1114	2190	104.071	64956	10569-72-9;214139-20-5	C05145	HMDB03911
met111	2924	3beta-hydroxy-5-cholestenoate	Lipid	Sterol	54805	LC/MS Neg	100006370	5398	415.322	165511	6561-58-6	C17333
met112	3222	3b-hydroxy-5-cholenoic acid	Lipid	Secondary Bile Acid Metabolism	43507	LC/MS Neg	100004182	5205	373.275	92997	5255-17-4		HMDB00308
met113	5555	3-bromo-5-chloro-2,6-dihydroxybenzoic acid*	Xenobiotics	Chemical	63681	LC/MS Neg	100021707	4505	264.891
met114	1554	3-carboxy-4-methyl-5-pentyl-2-furanpropionate (3-CMPFP)	Lipid	Fatty Acid, Dicarboxylate	61871	LC/MS Neg	100020004	4000	267.124	194501
met115	1552	3-carboxy-4-methyl-5-propyl-2-furanpropanoate (CMPF)	Lipid	Fatty Acid, Dicarboxylate	31787	LC/MS Neg	100001178	2800	239.093	123979	86879-39-2		HMDB61112
met116	1684	3-decenoylcarnitine	Lipid	Fatty Acid Metabolism (Acyl Carnitine, Monounsaturated)	63361	LC/MS Pos Late	100021136	1045	314.233
met117	4491	3-ethylcatechol sulfate (1)	Xenobiotics	Food Component/Plant	62796	LC/MS Neg	100020851	3422	217.018
met118	4380	3-formylindole	Xenobiotics	Food Component/Plant	62863	LC/MS Pos Early	100020219	2736	146.06	10256	487-89-8	C08493	HMDB29737
met119	356	3-hydroxy-2-ethylpropionate	Amino Acid	Leucine, Isoleucine and Valine Metabolism	32397	LC/MS Neg	100001170	975	117.056	188979	4374-62-3		HMDB00396
met120	5548	3-hydroxy-2-methylpyridine sulfate	Xenobiotics	Chemical	63227	LC/MS Neg	100020975	1849	188.002
met121	2895	3-hydroxy-3-methylglutarate	Lipid	Mevalonate Metabolism	531	LC/MS Polar	112	2850	161.046	1662	503-49-1	C03761	HMDB00355
met122	1734	3-hydroxybutyrate (BHBA)	Lipid	Ketone Bodies	542	LC/MS Polar	254	1480	103.04	441	625-72-9	C01089	HMDB00357
met123	1650	3-hydroxybutyroylglycine	Lipid	Fatty Acid Metabolism (Acyl Glycine)	62064	LC/MS Pos Early	100020211	978	162.076
met124	1771	3-hydroxydecanoate	Lipid	Fatty Acid, Monohydroxy	22053	LC/MS Neg	100000997	4634.7	187.134	26612	5561-87-5		HMDB02203
met125	1724	3-hydroxydecanoylcarnitine	Lipid	Fatty Acid Metabolism (Acyl Carnitine, Hydroxy)	63358	LC/MS Pos Late	100021141	961	332.243				HMDB61636
met126	1534	3-hydroxydodecanedioate*	Lipid	Fatty Acid, Dicarboxylate	62915	LC/MS Neg	100001454	2252	245.139	16663321	34574-69-1		HMDB00413
met127	1768	3-hydroxyhexanoate	Lipid	Fatty Acid, Monohydroxy	53230	LC/MS Neg	100006367	1725	131.071	151492	10191-24-9
met128	1721	3-hydroxyhexanoylcarnitine (1)	Lipid	Fatty Acid Metabolism (Acyl Carnitine, Hydroxy)	62557	LC/MS Pos Early	100020825	2918	276.181
met129	4127	3-hydroxyhippurate	Xenobiotics	Benzoate Metabolism	39600	LC/MS Neg	100002122	1687	194.046	450268	1637-75-8		HMDB06116
met130	376	3-hydroxyisobutyrate	Amino Acid	Leucine, Isoleucine and Valine Metabolism	1549	LC/MS Polar	111	1619	103.04	87	2068-83-9	C06001	HMDB00336
met131	1774	3-hydroxylaurate	Lipid	Fatty Acid, Monohydroxy	32457	LC/MS Neg	100001112	5175	215.165	94216	53941-38-1		HMDB00387
met132	1775	3-hydroxymyristate	Lipid	Fatty Acid, Monohydroxy	21158	LC/MS Neg	100000882	5335	243.197	16064	3422-31-9
met133	1769	3-hydroxyoctanoate	Lipid	Fatty Acid, Monohydroxy	22001	LC/MS Neg	100000773	3446	159.103	26613	88930-08-9		HMDB01954
met134	1778	3-hydroxyoleate*	Lipid	Fatty Acid, Monohydroxy	61843	LC/MS Neg	100019966	5508	297.243
met135	1726	3-hydroxyoleoylcarnitine	Lipid	Fatty Acid Metabolism (Acyl Carnitine, Hydroxy)	61840	LC/MS Pos Late	100019801	1406	442.353
met136	5519	3-hydroxypyridine sulfate	Xenobiotics	Chemical	48448	LC/MS Neg	100006098	1595.5	173.987		1955-23-3
met137	1773	3-hydroxysebacate	Lipid	Fatty Acid, Monohydroxy	31943	LC/MS Polar	100001145	2411	217.108	3017884	73141-46-5		HMDB00350
met138	4640	3-hydroxystachydrine*	Xenobiotics	Food Component/Plant	62062	LC/MS Pos Early	100020203	1049	160.097	442640
met139	1807	3-hydroxystearate	Lipid	Fatty Acid, Monohydroxy	52938	LC/MS Neg	100008933	5674	299.259	5282907	45261-96-9
met140	5204	3-hydroxyvalproate	Xenobiotics	Drug - Neurological	57781	LC/MS Neg	100015977	2912	159.103	134459	58888-84-9	C16651	HMDB13899
met141	4780	3-indoleglyoxylic acid	Xenobiotics	Food Component/Plant	63583	LC/MS Neg	100020372	2140	188.035	73863	1477-49-2
met142	287	3-indoxyl sulfate	Amino Acid	Tryptophan Metabolism	27672	LC/MS Neg	100000467	2222.2	212.002	10258	2642-37-7		HMDB00682
met143	4190	3-methoxycatechol sulfate (1)	Xenobiotics	Benzoate Metabolism	48763	LC/MS Neg	100006375	2163	218.997
met144	4191	3-methoxycatechol sulfate (2)	Xenobiotics	Benzoate Metabolism	48752	LC/MS Neg	100006376	2200	218.997
met145	191	3-methoxytyrosine	Amino Acid	Tyrosine Metabolism	12017	LC/MS Pos Early	1342	2555	212.092	1670	300-48-1		HMDB01434
met146	4159	3-methyl catechol sulfate (1)	Xenobiotics	Benzoate Metabolism	46165	LC/MS Neg	100004112	2790	203.002
met147	371	3-methyl-2-oxobutyrate	Amino Acid	Leucine, Isoleucine and Valine Metabolism	44526	LC/MS Neg	100000936	1465	115.04	49	3715-29-5	C00141	HMDB00019
met148	347	3-methyl-2-oxovalerate	Amino Acid	Leucine, Isoleucine and Valine Metabolism	15676	LC/MS Neg	100000036	2064.2	129.056	47	1460-34-0;51829-07-3	C00671	HMDB03736
met149	323	3-methylglutaconate	Amino Acid	Leucine, Isoleucine and Valine Metabolism	57747	LC/MS Polar	100002458	2700	99.0452	1551553	5746-90-7		HMDB00522
met150	331	3-methylglutarylcarnitine (2)	Amino Acid	Leucine, Isoleucine and Valine Metabolism	46548	LC/MS Pos Early	100005850	2687	290.16	128145			HMDB00552
met151	69	3-methylhistidine	Amino Acid	Histidine Metabolism	15677	LC/MS Neg	100000042	906.3	168.078	64969	368-16-1	C01152	HMDB00479
met152	4243	3-methylxanthine	Xenobiotics	Xanthine Metabolism	32445	LC/MS Neg	100001108	1700	165.042	70639	1076-22-8	C16357	HMDB01886
met153	4222	3-phenylpropionate (hydrocinnamate)	Xenobiotics	Benzoate Metabolism	15749	LC/MS Neg	100000010	2860	149.061	107	501-52-0	C05629	HMDB00764
met154	1109	3-phosphoglycerate	Carbohydrate	Glycolysis, Gluconeogenesis, and Pyruvate Metabolism	1414	LC/MS Pos Early	132	590	187	724	80731-10-8	C00597	HMDB00807
met155	3917	3-ureidopropionate	Nucleotide	Pyrimidine Metabolism, Uracil containing	3155	LC/MS Pos Early	1053	875	133.061	111	462-88-4	C02642	HMDB00026
met156	498	4-acetamidobutanoate	Amino Acid	Polyamine Metabolism	1558	LC/MS Pos Early	1113	1350	146.081	18189	3025-96-5	C02946	HMDB03681
met157	4873	4-acetamidophenol	Xenobiotics	Drug - Analgesics, Anesthetics	12032	LC/MS Pos Early	1383	1670	152.071	1983	103-90-2	C06804	HMDB01859
met158	4876	4-acetamidophenylglucuronide	Xenobiotics	Drug - Analgesics, Anesthetics	15736	LC/MS Neg	100000043	1400	326.088	83944	120595-80-4		HMDB10316
met159	4875	4-acetaminophen sulfate	Xenobiotics	Drug - Analgesics, Anesthetics	37475	LC/MS Neg	2049	1792	230.013	83939	10066-90-7;32113-41-0	C06804	HMDB59911
met160	4407	4-acetylcatechol sulfate (1)	Xenobiotics	Food Component/Plant	62798	LC/MS Neg	100020853	1774	230.997
met161	4172	4-acetylphenyl sulfate	Xenobiotics	Benzoate Metabolism	44620	LC/MS Neg	100000711	2375	215.002	4684006
met162	4163	4-allylcatechol sulfate	Xenobiotics	Benzoate Metabolism	63597	LC/MS Neg	100020578	3571	229.018
met163	4662	4-allylphenol sulfate	Xenobiotics	Food Component/Plant	37181	LC/MS Neg	100001868	3805	213.023
met164	5559	4-chlorobenzoic acid	Xenobiotics	Chemical	63988	LC/MS Neg	100021784	3015	154.99		74-11-3
met165	2934	4-cholesten-3-one	Lipid	Sterol	38125	LC/MS Pos Late	100002227	2520	385.346	91477	601-57-0	C00599	HMDB00921
met166	4161	4-ethylcatechol sulfate	Xenobiotics	Benzoate Metabolism	63072	LC/MS Neg	100020536	3379	217.018
met167	4176	4-ethylphenyl sulfate	Xenobiotics	Benzoate Metabolism	36099	LC/MS Neg	100001756	3580	201.023	20822574	123-07-9	C13637	HMDB62551
met168	501	4-guanidinobutanoate	Amino Acid	Guanidino and Acetamido Metabolism	15681	LC/MS Pos Early	100000096	2320	146.092	500	463-003;463-00-3	C01035	HMDB03464
met169	1511	4-hydroxy-2-oxoglutaric acid	Lipid	Fatty Acid, Dicarboxylate	40062	LC/MS Polar	100002537	3073	161.009	599	1187-99-1	C01127	HMDB02070
met170	5512	4-hydroxychlorothalonil	Xenobiotics	Chemical	48441	LC/MS Neg	100006082	4427	244.908	34217	28343-61-5
met171	5097	4-hydroxycoumarin	Xenobiotics	Drug - Cardiovascular	37445	LC/MS Neg	100002049	2470	161.024	54682930	1076-38-6	C20414
met172	48	4-hydroxyglutamate	Amino Acid	Glutamate Metabolism	40499	LC/MS Pos Early	100002544	1141	164.055	439902	2485-33-8	C03079	HMDB01344
met173	4129	4-hydroxyhippurate	Xenobiotics	Benzoate Metabolism	35527	LC/MS Neg	100001423	1475	194.046	151012	2482-25-9		HMDB13678
met174	151	4-hydroxyphenylacetate	Amino Acid	Phenylalanine Metabolism	541	LC/MS Neg	144	1361	151.04	127	156-38-7	C00642	HMDB00020
met175	1062	4-hydroxyphenylacetylglutamine	Peptide	Acetylated Peptides	55017	LC/MS Neg	100010850	1650	279.099
met176	165	4-hydroxyphenylpyruvate	Amino Acid	Tyrosine Metabolism	1669	LC/MS Neg	1141	1690	179.035	979	156-39-8	C01179	HMDB00707
met177	180	4-methoxyphenol sulfate	Amino Acid	Tyrosine Metabolism	48457	LC/MS Neg	100006262	2412	203.002		3233-60-1
met178	302	4-methyl-2-oxopentanoate	Amino Acid	Leucine, Isoleucine and Valine Metabolism	22116	LC/MS Neg	100000551	2170	129.056	70	816-66-0	C00233	HMDB00695
met179	4162	4-methylcatechol sulfate	Xenobiotics	Benzoate Metabolism	46146	LC/MS Neg	100004111	2665	203.002
met180	4157	4-methylguaiacol sulfate	Xenobiotics	Benzoate Metabolism	48418	LC/MS Neg	100006105	2978	217.018		756760-43-7
met181	4096	4-oxo-retinoic acid	Cofactors and Vitamins	Vitamin A Metabolism	39760	LC/MS Pos Late	100002825	1298	315.195	6437063	38030-57-8		HMDB06285
met182	4690	4-vinylguaiacol sulfate	Xenobiotics	Food Component/Plant	48442	LC/MS Neg	100006126	3354	229.018
met183	4178	4-vinylphenol sulfate	Xenobiotics	Benzoate Metabolism	36098	LC/MS Neg	100001755	3320	199.007	6426766	2628-17-3	C05627	HMDB62775
met184	112	5-(galactosylhydroxy)-L-lysine	Amino Acid	Lysine Metabolism	43582	LC/MS Pos Early	100002462	2755	325.161	123986	32448-36-5
met185	3954	5,6-dihydrothymine	Nucleotide	Pyrimidine Metabolism, Thymine containing	1418	LC/MS Neg	158	1637.8	127.051	93556	696-04-8	C00906	HMDB00079
met186	3910	5,6-dihydrouracil	Nucleotide	Pyrimidine Metabolism, Uracil containing	1559	LC/MS Neg	1125	1120	113.036	649	504-07-4	C00429	HMDB00076
met187	3901	5,6-dihydrouridine	Nucleotide	Pyrimidine Metabolism, Uracil containing	61833	LC/MS Neg	100001425	1119	245.078	94312	1361384
met188	4245	5-acetylamino-6-amino-3-methyluracil	Xenobiotics	Xanthine Metabolism	34424	LC/MS Polar	100001403	1710	197.068	88299	1196153-01-1	C16366	HMDB04400
met189	4246	5-acetylamino-6-formylamino-3-methyluracil	Xenobiotics	Xanthine Metabolism	34401	LC/MS Polar	100001402	1424	225.063	108214	85438-96-6	C16365	HMDB11105
met190	3058	5alpha-androstan-3alpha,17alpha-diol monosulfate	Lipid	Androgenic Steroids	37183	LC/MS Neg	100002008	5208	371.19
met191	3079	5alpha-androstan-3alpha,17beta-diol disulfate	Lipid	Androgenic Steroids	37184	LC/MS Neg	100002017	4275	225.07
met192	3077	5alpha-androstan-3alpha,17beta-diol monosulfate (1)	Lipid	Androgenic Steroids	37186	LC/MS Neg	100002018	4925	371.19
met193	3078	5alpha-androstan-3alpha,17beta-diol monosulfate (2)	Lipid	Androgenic Steroids	37185	LC/MS Neg	100006005	5080	371.19
met194	3088	5alpha-androstan-3beta,17alpha-diol disulfate	Lipid	Androgenic Steroids	37187	LC/MS Neg	100002021	4215	225.07
met195	3085	5alpha-androstan-3beta,17beta-diol disulfate	Lipid	Androgenic Steroids	37190	LC/MS Neg	100001987	3880	225.07	242332	571-20-0	C12525	HMDB00493
met196	3084	5alpha-androstan-3beta,17beta-diol monosulfate (2)	Lipid	Androgenic Steroids	37192	LC/MS Neg	100002024	4685	371.19
met197	2994	5alpha-pregnan-3beta,20alpha-diol disulfate	Lipid	Progestin Steroids	37198	LC/MS Neg	100001988	3962	239.085
met198	2988	5alpha-pregnan-3beta,20alpha-diol monosulfate (2)	Lipid	Progestin Steroids	37200	LC/MS Neg	100002014	5060	399.221
met199	2985	5alpha-pregnan-3beta,20beta-diol monosulfate (1)	Lipid	Progestin Steroids	37196	LC/MS Neg	100002009	5180	399.221
met200	2984	5alpha-pregnan-3beta-ol,20-one sulfate	Lipid	Progestin Steroids	37480	LC/MS Neg	100002035	5136	397.205		7730-00-9
met201	2995	5alpha-pregnan-diol disulfate	Lipid	Progestin Steroids	46172	LC/MS Neg	100002015	4310	239.085	5127902
met202	1361	5-dodecenoate (12:1n7)	Lipid	Medium Chain Fatty Acid	33968	LC/MS Neg	100001232	5224	197.155	5312378	2430-94-6		HMDB00529
met203	1687	5-dodecenoylcarnitine (C12:1)	Lipid	Fatty Acid Metabolism (Acyl Carnitine, Monounsaturated)	61769	LC/MS Pos Late	100016069	1135	342.264				HMDB13326
met204	5547	5-hydroxy-2-methylpyridine sulfate	Xenobiotics	Chemical	63230	LC/MS Neg	100020973	2074	188.002
met205	1782	5-hydroxyhexanoate	Lipid	Fatty Acid, Monohydroxy	31938	LC/MS Neg	100001148	1267	131.071	170748	44843-89-2		HMDB00525
met206	111	5-hydroxylysine	Amino Acid	Lysine Metabolism	15685	LC/MS Pos Early	100000054	2790	163.108	1029	13204-98-3	C16741	HMDB00450
met207	494	5-methylthioadenosine (MTA)	Amino Acid	Polyamine Metabolism	1419	LC/MS Pos Early	212	2752	298.097	439176	2457-80-9	C00170	HMDB01173
met208	3903	5-methyluridine (ribothymidine)	Nucleotide	Pyrimidine Metabolism, Uracil containing	35136	LC/MS Neg	100001446	1778.1	257.078	445408	1463-10-1		HMDB00884
met209	514	5-oxoproline	Amino Acid	Glutathione Metabolism	1494	LC/MS Neg	1021	738.5	128.035	7405	98-79-3	C01879	HMDB00267
met210	292	6-bromotryptophan	Amino Acid	Tryptophan Metabolism	62503	LC/MS Neg	100020414	3565	280.993
met211	5530	6-hydroxyindole sulfate	Xenobiotics	Chemical	48698	LC/MS Neg	100006260	2498	212.002	122198196
met212	125	6-oxopiperidine-2-carboxylate	Amino Acid	Lysine Metabolism	43231	LC/MS Neg	100004499	965	142.051	3014237	34622-39-4		HMDB61705
met213	2921	7-HOCA	Lipid	Sterol	36776	LC/MS Neg	100001609	5288.1	429.301	3081085	115538-85-7	C17337	HMDB12458
met214	3866	7-methylguanine	Nucleotide	Purine Metabolism, Guanine containing	35114	LC/MS Pos Early	100001456	2175	166.072	11361	578-76-7	C02242	HMDB00897
met215	4237	7-methylurate	Xenobiotics	Xanthine Metabolism	39598	LC/MS Neg	100002241	1138	181.037	69160	612-37-3	C16355	HMDB11107
met216	4244	7-methylxanthine	Xenobiotics	Xanthine Metabolism	34390	LC/MS Pos Early	100001396	1350	167.056	68374	552-62-5	C16353	HMDB01991
met217	1787	8-hydroxyoctanoate	Lipid	Fatty Acid, Monohydroxy	21239	LC/MS Neg	100000956	2300	159.103	69820	764-89-6		HMDB61914
met218	257	8-methoxykynurenate	Amino Acid	Tryptophan Metabolism	62955	LC/MS Neg	100020360	2863	218.046	76230	2929-14-8	C05830	HMDB60426
met219	1819	9,10-DiHOME	Lipid	Fatty Acid, Dihydroxy	38399	LC/MS Neg	179	5180	313.238	9966640	263399-34-4	C14828	HMDB04704
met220	1808	9-hydroxystearate	Lipid	Fatty Acid, Monohydroxy	47120	LC/MS Neg	100005834	5384	299.259	9570127	25498-28-6		HMDB61661
met221	4619	acesulfame	Xenobiotics	Food Component/Plant	48569	LC/MS Neg	100006203	1581	161.987	36573	55589-62-3		HMDB33585
met222	1657	acetylcarnitine (C2)	Lipid	Fatty Acid Metabolism (Acyl Carnitine, Short Chain)	32198	LC/MS Pos Early	100000802	2282	204.123	1	5080-50-2	C02571	HMDB00201
met223	490	acisoga	Amino Acid	Polyamine Metabolism	43258	LC/MS Neg	100004541	2297	183.114	129397	106692-36-8
met224	1307	aconitate [cis or trans]	Energy	TCA Cycle	46173	LC/MS Neg	100001359	580	173.009
met225	3822	adenosine 3',5'-cyclic monophosphate (cAMP)	Nucleotide	Purine Metabolism, Adenine containing	2831	LC/MS Neg	207	1952.2	328.045	6076	60-92-4	C00575	HMDB00058
met226	3819	AMP	Nucleotide	Purine Metabolism, Adenine containing	32342	LC/MS Pos Early	209	1013	348.07	6083	149022-20-8	C00020	HMDB00045
met227	1709	adipoylcarnitine (C6-DC)	Lipid	Fatty Acid Metabolism (Acyl Carnitine, Dicarboxylate)	52988	LC/MS Pos Early	100006614	2570	290.16	71296139			HMDB61677
met228	1425	adrenate (22:4n6)	Lipid	Long Chain Polyunsaturated Fatty Acid (n3 and n6)	32980	LC/MS Neg	100001193	5678	331.264	5497181	2091-25-0	C16527	HMDB02226
met229	28	alanine	Amino Acid	Alanine and Aspartate Metabolism	1126	LC/MS Pos Early	811	1700	90.055	5950	56-41-7	C00041	HMDB00161
met230	3813	allantoin	Nucleotide	Purine Metabolism, (Hypo)Xanthine/Inosine containing	1107	LC/MS Polar	1002	1672	157.037	204	97-59-6	C02350	HMDB00462
met231	4411	alliin	Xenobiotics	Food Component/Plant	41494	LC/MS Pos Early	100003473	1470	178.053	87310	556-27-4	C08265	HMDB33592
met232	18	allo-threonine	Amino Acid	Glycine, Serine and Threonine Metabolism	15142	LC/MS Polar	100000272	2511.1	118.051	99289	28954-12-3	C05519	HMDB04041
met233	1753	alpha-hydroxycaproate	Lipid	Fatty Acid, Monohydroxy	37073	LC/MS Neg	100001723	1920	131.071	99824	6064-63-7		HMDB01624
met234	306	alpha-hydroxyisocaproate	Amino Acid	Leucine, Isoleucine and Valine Metabolism	22132	LC/MS Neg	100000706	1840	131.071	83697	10303-64-7	C03264	HMDB00746
met235	372	alpha-hydroxyisovalerate	Amino Acid	Leucine, Isoleucine and Valine Metabolism	46537	LC/MS Polar	100001300	1052	117.056	99823	600-37-3		HMDB00407
met236	402	alpha-ketobutyrate	Amino Acid	Methionine, Cysteine, SAM and Taurine Metabolism	4968	LC/MS Polar	796	940	101.024	58	600-18-0	C00109	HMDB00005
met237	44	alpha-ketoglutaramate*	Amino Acid	Glutamate Metabolism	62101	LC/MS Polar	100002397	1916	144.03	48	18465-19-5
met238	1311	alpha-ketoglutarate	Energy	TCA Cycle	528	LC/MS Polar	93	2700	145.014	51	305-72-6;328-50-7;22202-68-2	C00026	HMDB00208
met239	4029	alpha-tocopherol	Cofactors and Vitamins	Tocopherol Metabolism	1561	LC/MS Pos Late	1105	2522	430.378	14985	59-02-9;10191-41-0	C02477	HMDB01893
met240	4947	amoxicillin	Xenobiotics	Drug - Antibiotic	52948	LC/MS Neg	100008962	2365	364.097	2171	26787-78-0	C06827	HMDB15193
met241	3092	andro steroid monosulfate C19H28O6S (1)*	Lipid	Androgenic Steroids	32827	LC/MS Neg	100002152	3871	383.153			C04555	HMDB02759
met242	3067	androstenediol (3alpha, 17alpha) monosulfate (2)	Lipid	Androgenic Steroids	37207	LC/MS Neg	100002026	4712	369.174
met243	3068	androstenediol (3alpha, 17alpha) monosulfate (3)	Lipid	Androgenic Steroids	37209	LC/MS Neg	100002027	5180	369.174
met244	3063	androstenediol (3beta,17beta) disulfate (1)	Lipid	Androgenic Steroids	37202	LC/MS Neg	100001992	3740	224.062	87120982		C04295	HMDB03818
met245	3064	androstenediol (3beta,17beta) disulfate (2)	Lipid	Androgenic Steroids	37203	LC/MS Neg	100001994	4065	224.062	87120982		C04295	HMDB03818
met246	3060	androstenediol (3beta,17beta) monosulfate (1)	Lipid	Androgenic Steroids	37211	LC/MS Neg	100002028	4535	369.174	13847309	521-17-5		HMDB03818
met247	3061	androstenediol (3beta,17beta) monosulfate (2)	Lipid	Androgenic Steroids	37210	LC/MS Neg	100002029	4500	369.174
met248	3044	androsterone glucuronide	Lipid	Androgenic Steroids	61846	LC/MS Neg	100002761	4953	465.249	114833	1852-43-3	C11135	HMDB02829
met249	3054	androsterone sulfate	Lipid	Androgenic Steroids	31591	LC/MS Neg	100001073	5022	369.174	159663	2479-86-9		HMDB02759
met250	1141	arabinose	Carbohydrate	Pentose Metabolism	575	LC/MS Polar	828	1804.5	195.051	66308	28697-53-2	C00216	HMDB00646
met251	1149	arabitol/xylitol	Carbohydrate	Pentose Metabolism	48885	LC/MS Polar	100006430	1932.4	151.061	6912;94154
met252	1155	arabonate/xylonate	Carbohydrate	Pentose Metabolism	48255	LC/MS Polar	100006115	2700	165.041	122045;6602431
met253	1370	arachidate (20:0)	Lipid	Long Chain Saturated Fatty Acid	1118	LC/MS Neg	893	6240	311.296	10467	506-30-9	C06425	HMDB02212
met254	1423	arachidonate (20:4n6)	Lipid	Long Chain Polyunsaturated Fatty Acid (n3 and n6)	1110	LC/MS Neg	229	5535	303.233	444899	506-32-1	C00219	HMDB01043
met255	1699	arachidonoylcarnitine (C20:4)	Lipid	Fatty Acid Metabolism (Acyl Carnitine, Polyunsaturated)	57518	LC/MS Pos Late	100015837	1353	448.342
met256	1747	arachidonoylcholine	Lipid	Fatty Acid Metabolism (Acyl Choline)	53261	LC/MS Pos Late	100009332	1390	390.337
met257	1675	arachidoylcarnitine (C20)*	Lipid	Fatty Acid Metabolism (Acyl Carnitine, Long Chain Saturated)	57513	LC/MS Pos Late	100015833	1512	456.405				HMDB06460
met258	463	argininate*	Amino Acid	Urea cycle; Arginine and Proline Metabolism	57461	LC/MS Pos Early	100002769	2150	176.103	160437	157-07-3		HMDB03148
met259	426	arginine	Amino Acid	Urea cycle; Arginine and Proline Metabolism	1638	LC/MS Pos Early	231	2825	175.119	232	1119-34-2	C00062	HMDB00517
met260	4018	ascorbic acid 2-sulfate	Cofactors and Vitamins	Ascorbate and Aldarate Metabolism	63590	LC/MS Polar	100009329	3042	254.982	86484
met261	4019	ascorbic acid 3-sulfate*	Cofactors and Vitamins	Ascorbate and Aldarate Metabolism	63687	LC/MS Polar	100020409	2025	254.982	11425365
met262	39	asparagine	Amino Acid	Alanine and Aspartate Metabolism	512	LC/MS Pos Early	917	1225	133.061	6267	70-47-3	C00152	HMDB00168
met263	35	aspartate	Amino Acid	Alanine and Aspartate Metabolism	443	LC/MS Pos Early	234	1165	134.045	5960	56-84-8	C00049	HMDB00191
met264	1526	azelate (C9-DC)	Lipid	Fatty Acid, Dicarboxylate	18362	LC/MS Polar	2029	2520	187.098	2266	123-99-9	C08261	HMDB00784
met265	1676	behenoylcarnitine (C22)*	Lipid	Fatty Acid Metabolism (Acyl Carnitine, Long Chain Saturated)	57514	LC/MS Pos Late	100015832	1561	484.436
met266	4135	benzoate	Xenobiotics	Benzoate Metabolism	15778	LC/MS Neg	100000008	1750	121.029	243	65-85-0	C00180	HMDB01870
met267	54	beta-citrylglutamate	Amino Acid	Glutamate Metabolism	54923	LC/MS Neg	100003271	530	320.062	72715786	73590-26-8	C20775
met268	4103	beta-cryptoxanthin	Cofactors and Vitamins	Vitamin A Metabolism	57591	LC/MS Pos Late	100001977	2560	552.433	6384256	472-70-8		HMDB33844
met269	4423	beta-guanidinopropanoate	Xenobiotics	Food Component/Plant	35101	LC/MS Pos Early	100001411	2145	132.077	67701	353-09-3	C03065	HMDB13222
met270	320	beta-hydroxyisovalerate	Amino Acid	Leucine, Isoleucine and Valine Metabolism	12129	LC/MS Neg	1442	1027	117.056	69362	625-08-1		HMDB00754
met271	6	betaine	Amino Acid	Glycine, Serine and Threonine Metabolism	3141	LC/MS Pos Early	799	1064	118.086	247	107-43-7	C00719	HMDB00043
met272	4395	betonicine	Xenobiotics	Food Component/Plant	38100	LC/MS Pos Early	100002153	1012	160.097	164642	515-25-3	C08269	HMDB29412
met273	4077	bilirubin (E,E)*	Cofactors and Vitamins	Hemoglobin and Porphyrin Metabolism	32586	LC/MS Pos Late	100001950	1045	585.271	5315454
met274	4078	bilirubin (E,Z or Z,E)*	Cofactors and Vitamins	Hemoglobin and Porphyrin Metabolism	47886	LC/MS Pos Late	100001951	1265	585.271	5799469			HMDB00488
met275	4076	bilirubin	Cofactors and Vitamins	Hemoglobin and Porphyrin Metabolism	43807	LC/MS Pos Late	1090	1840	585.271	5280352	635-65-4	C00486	HMDB00054
met276	4079	biliverdin	Cofactors and Vitamins	Hemoglobin and Porphyrin Metabolism	2137	LC/MS Pos Late	250	1016	583.255	5353439	55482-27-4;55482-27-4	C00500	HMDB01008
met277	984	bradykinin	Peptide	Polypeptide	22154	LC/MS Pos Late	100000967	792	530.788	439201	58-82-2	C00306	HMDB04246
met278	987	bradykinin, des-arg(9)	Peptide	Polypeptide	34420	LC/MS Neg	100001292	4250	902.453	105044	15958-92-6	C00306	HMDB04246
met279	1540	branched chain 14:0 dicarboxylic acid	Lipid	Fatty Acid, Dicarboxylate	63191	LC/MS Neg	100021374	3849	257.176
met280	1501	branched-chain fatty acid 18:0 (2)	Lipid	Fatty Acid, Branched	62874	LC/MS Neg	100021015	5634	283.264
met281	5656	branched-chain, straight-chain, or cyclopropyl 10:1 fatty acid (1)*	Partially Characterized Molecules	Partially Characterized Molecules	63615	LC/MS Neg	100021666	4805	169.123
met282	5657	branched-chain, straight-chain, or cyclopropyl 10:1 fatty acid (2)*	Partially Characterized Molecules	Partially Characterized Molecules	63616	LC/MS Neg	100021667	4853	169.123
met283	5658	branched-chain, straight-chain, or cyclopropyl 10:1 fatty acid (3)*	Partially Characterized Molecules	Partially Characterized Molecules	63617	LC/MS Neg	100021668	4931	169.123
met284	5659	branched-chain, straight-chain, or cyclopropyl 12:1 fatty acid*	Partially Characterized Molecules	Partially Characterized Molecules	63683	LC/MS Neg	100021709	5261	197.155
met285	1349	butyrate/isobutyrate (4:0)	Lipid	Short Chain Fatty Acid	40605	LC/MS Neg	1143	1062	87.0452	264	109-92-6	C00246	HMDB00039
met286	1615	butyrylcarnitine (C4)	Lipid	Fatty Acid Metabolism (also BCAA Metabolism)	32412	LC/MS Pos Early	100001054	2860	232.154	439829	25576-40-3	C02862	HMDB02013
met287	1616	butyrylglycine (C4)	Lipid	Fatty Acid Metabolism (also BCAA Metabolism)	31850	LC/MS Neg	100001151	1470	144.067	88412	20208-73-5		HMDB00808
met288	4770	caffeic acid sulfate	Xenobiotics	Food Component/Plant	53254	LC/MS Polar	100009337	1307	258.992				HMDB41708
met289	4232	caffeine	Xenobiotics	Xanthine Metabolism	569	LC/MS Pos Early	849	2106	195.088	2519	58-08-2	C07481	HMDB01847
met290	2938	campesterol	Lipid	Sterol	33997	LC/MS Pos Late	100001269	2873	383.367	173183	474-62-4	C01789	HMDB02869
met291	1355	caprate (10:0)	Lipid	Medium Chain Fatty Acid	1642	LC/MS Neg	888	5090.7	171.139	2969	334-48-5	C01571	HMDB00511
met292	1351	caproate (6:0)	Lipid	Medium Chain Fatty Acid	32489	LC/MS Neg	926	2713.7	115.076	8892	142-62-1	C01585	HMDB00535
met293	1353	caprylate (8:0)	Lipid	Medium Chain Fatty Acid	32492	LC/MS Neg	932	4362	143.108	379	124-07-2	C06423	HMDB00482
met294	56	carboxyethyl-GABA	Amino Acid	Glutamate Metabolism	40007	LC/MS Pos Early	100003260	2085	176.092	2572	908055		HMDB02201
met295	4895	carboxyibuprofen	Xenobiotics	Drug - Analgesics, Anesthetics	43333	LC/MS Polar	100004171	2033	235.098	10444113	15935-54-3		HMDB60564
met296	4896	carboxyibuprofen glucuronide*	Xenobiotics	Drug - Analgesics, Anesthetics	62067	LC/MS Polar	100020212	2294	411.13				HMDB60564
met297	1728	carnitine	Lipid	Carnitine Metabolism	15500	LC/MS Pos Early	100000007	1978	162.113	10917	461-05-2	C00318	HMDB00062
met298	4099	carotene diol (1)	Cofactors and Vitamins	Vitamin A Metabolism	57635	LC/MS Pos Late	100015966	1720	568.428
met299	4100	carotene diol (2)	Cofactors and Vitamins	Vitamin A Metabolism	57636	LC/MS Pos Late	100015967	1904	568.428
met300	4101	carotene diol (3)	Cofactors and Vitamins	Vitamin A Metabolism	57637	LC/MS Pos Late	100015968	1948	568.428
met301	4155	catechol sulfate	Xenobiotics	Benzoate Metabolism	35320	LC/MS Neg	100001605	1906	188.986	3083879	4918-96-1		HMDB59724
met302	1678	cerotoylcarnitine (C26)*	Lipid	Fatty Acid Metabolism (Acyl Carnitine, Long Chain Saturated)	57516	LC/MS Pos Late	100015835	1649	540.499				HMDB06347
met303	5294	cetirizine	Xenobiotics	Drug - Respiratory	54745	LC/MS Pos Late	100009034	1052	389.163	2678	83881-51-0	C07778	HMDB05032
met304	242	C-glycosyltryptophan	Amino Acid	Tryptophan Metabolism	48782	LC/MS Neg	100006379	1777	365.135	10981970	180509-18-6
met305	3145	chenodeoxycholate	Lipid	Primary Bile Acid Metabolism	1563	LC/MS Neg	1123	5264	391.285	10133	474-24-9;474-25-9	C02528	HMDB00518
met306	1973	chiro-inositol	Lipid	Inositol Metabolism	37112	LC/MS Polar	100001859	3191.2	225.062		643-12-9	C19891	HMDB34220
met307	5110	chlorthalidone	Xenobiotics	Drug - Cardiovascular	54784	LC/MS Neg	100006181	3600	337.005	2732	77-36-1	D00272
met308	3142	cholate	Lipid	Primary Bile Acid Metabolism	22842	LC/MS Neg	136	5165	407.28	221493	81-25-4	C00695	HMDB00619
met309	2910	cholesterol	Lipid	Sterol	63	LC/MS Pos Late	266	2707	369.352	11025495	57-88-5	C00187	HMDB00067
met310	3160	cholic acid glucuronide	Lipid	Primary Bile Acid Metabolism	62571	LC/MS Neg	100020549	4512	583.312
met311	2001	choline	Lipid	Phospholipid Metabolism	15506	LC/MS Pos Early	1256	1961	104.107	305	67-48-1	C00114	HMDB00097
met312	2002	phosphocholine	Lipid	Phospholipid Metabolism	34396	LC/MS Pos Early	267	700	184.073	1014	72556-74-2	C00588	HMDB01565
met313	4448	cinnamoylglycine	Xenobiotics	Food Component/Plant	38637	LC/MS Neg	100002253	3127	204.067	709625	16534-24-0		HMDB11621
met314	1356	cis-4-decenoate (10:1n6)*	Lipid	Medium Chain Fatty Acid	62873	LC/MS Neg	100002796	4890	169.123	5312351	505-90-8
met315	1685	cis-4-decenoylcarnitine (C10:1)	Lipid	Fatty Acid Metabolism (Acyl Carnitine, Monounsaturated)	38178	LC/MS Pos Late	100002259	1057	314.233		98930-66-6
met316	5251	citalopram N-oxide*	Xenobiotics	Drug - Psychoactive	62476	LC/MS Pos Late	100020792	905	341.166	10068142		C16607	HMDB60654
met317	5252	citalopram propionate*	Xenobiotics	Drug - Psychoactive	62479	LC/MS Neg	100020793	4400	310.089	10403174		C16610	HMDB60463
met318	5259	citalopram/escitalopram	Xenobiotics	Drug - Psychoactive	40459	LC/MS Pos Late	100003444	908	325.171	146570	219861-08-2	D07913	HMDB05028
met319	1326	citraconate/glutaconate	Energy	TCA Cycle	47076	LC/MS Polar	100006438	2600	129.019
met320	1305	citrate	Energy	TCA Cycle	1564	LC/MS Neg	1124	582	191.02	311	77-92-9	C00158	HMDB00094
met321	435	citrulline	Amino Acid	Urea cycle; Arginine and Proline Metabolism	2132	LC/MS Pos Early	391	1520	176.103	9750	372-75-8	C00327	HMDB00904
met322	4963	clindamycin	Xenobiotics	Drug - Antibiotic	57673	LC/MS Pos Late	100015876	848	425.187	446598	18323-44-9	D00277,C06914
met323	3011	corticosterone	Lipid	Corticosteroids	5983	LC/MS Neg	272	5040	345.207	5753	50-22-6	C02140	HMDB01547
met324	3017	cortisol	Lipid	Corticosteroids	1712	LC/MS Neg	356	4710	361.202	5754	50-23-7	C00735	HMDB00063
met325	3021	cortisone	Lipid	Corticosteroids	1769	LC/MS Neg	273	4575	359.186	222786	53-06-5	C00762	HMDB02802
met326	3027	cortolone glucuronide (1)	Lipid	Corticosteroids	57699	LC/MS Neg	100015971	4600	541.265
met327	4248	cotinine	Xenobiotics	Tobacco Metabolite	553	LC/MS Pos Early	848	2213	177.102	854019	486-56-6		HMDB01046
met328	4250	cotinine N-oxide	Xenobiotics	Tobacco Metabolite	38662	LC/MS Pos Early	100002719	1377	193.097	9815514	36508-80-2		HMDB01411
met329	469	creatine	Amino Acid	Creatine Metabolism	27718	LC/MS Neg	1221	763	130.062	586	57-00-1	C00300	HMDB00064
met330	470	creatinine	Amino Acid	Creatine Metabolism	513	LC/MS Pos Early	275	2055	114.066	588	60-27-5	C00791	HMDB00562
met331	513	cys-gly, oxidized	Amino Acid	Glutathione Metabolism	18368	LC/MS Neg	1224	925	353.06	333293	7729-20-6
met332	403	cysteine	Amino Acid	Methionine, Cysteine, SAM and Taurine Metabolism	1868	LC/MS Pos Early	800	1475	122.027	5862	52-90-4;56-89-3	C00097	HMDB00574
met333	408	cysteine s-sulfate	Amino Acid	Methionine, Cysteine, SAM and Taurine Metabolism	22176	LC/MS Polar	100000808	2273	199.969	115015	1637-71-4	C05824	HMDB00731
met334	508	cysteine-glutathione disulfide	Amino Acid	Glutathione Metabolism	35159	LC/MS Pos Early	100001437	2465	427.095	4247235	13081-14-6		HMDB00656
met335	511	cysteinylglycine	Amino Acid	Glutathione Metabolism	35637	LC/MS Pos Early	278	2132	179.048	439498	19246-18-5	C01419	HMDB00078
met336	512	cysteinylglycine disulfide*	Amino Acid	Glutathione Metabolism	62103	LC/MS Pos Early	100002466	2547	298.053		70555-24-7		HMDB00709
met337	409	cystine	Amino Acid	Methionine, Cysteine, SAM and Taurine Metabolism	56	LC/MS Neg	279	665	239.017	67678	56-89-3	C00491	HMDB00192
met338	3929	cytidine	Nucleotide	Pyrimidine Metabolism, Cytidine containing	514	LC/MS Neg	827	1325	242.078	6175	65-46-3	C00475	HMDB00089
met339	4694	daidzein sulfate (2)	Xenobiotics	Food Component/Plant	48728	LC/MS Neg	100006363	3330	333.008	12114465
met340	1529	decadienedioic acid (C10:2-DC)	Lipid	Fatty Acid, Dicarboxylate	63685	LC/MS Polar	100021711	2329.7	197.082
met341	1667	decanoylcarnitine (C10)	Lipid	Fatty Acid Metabolism (Acyl Carnitine, Medium Chain)	33941	LC/MS Pos Late	100001251	1130	316.248	10245190	1492-27-9		HMDB00651
met342	3042	dehydroepiandrosterone sulfate (DHEA-S)	Lipid	Androgenic Steroids	32425	LC/MS Neg	100000792	4745	367.159	12594	651-48-9	C04555	HMDB01032
met343	1727	deoxycarnitine	Lipid	Carnitine Metabolism	36747	LC/MS Pos Early	100001662	2052	146.118	134	6249-56-5	C01181	HMDB01161
met344	3167	deoxycholate	Lipid	Secondary Bile Acid Metabolism	1114	LC/MS Neg	302	5294	391.285	222528	83-44-3	C04483	HMDB00626
met345	3170	deoxycholic acid (12 or 24)-sulfate*	Lipid	Secondary Bile Acid Metabolism	63688	LC/MS Neg	100021712	4580	235.118
met346	3171	deoxycholic acid glucuronide	Lipid	Secondary Bile Acid Metabolism	63610	LC/MS Neg	100020550	4800	567.317
met347	5253	desmethylcitalopram*	Xenobiotics	Drug - Psychoactive	62477	LC/MS Pos Late	100020790	880	311.155	162180		C16608	HMDB14021,HMDB60576
met348	4891	desmethylnaproxen sulfate	Xenobiotics	Drug - Analgesics, Anesthetics	46106	LC/MS Neg	100001788	2250	295.028	184679
met349	1420	dihomolinoleate (20:2n6)	Lipid	Long Chain Polyunsaturated Fatty Acid (n3 and n6)	17805	LC/MS Neg	1231	5730	307.264	6439848	2091-39-6	C16525	HMDB05060
met350	1422	dihomolinolenate (20:3n3 or 3n6)	Lipid	Long Chain Polyunsaturated Fatty Acid (n3 and n6)	35718	LC/MS Neg	100001739	5596	305.249	5280581	17046-59-2	C03242	HMDB02925
met351	1700	dihomo-linolenoylcarnitine (C20:3n3 or 6)*	Lipid	Fatty Acid Metabolism (Acyl Carnitine, Polyunsaturated)	57521	LC/MS Pos Late	100015840	1392	450.358
met352	1742	dihomo-linolenoyl-choline	Lipid	Fatty Acid Metabolism (Acyl Choline)	53262	LC/MS Pos Late	100009335	1424	392.352
met353	1698	dihomo-linoleoylcarnitine (C20:2)*	Lipid	Fatty Acid Metabolism (Acyl Carnitine, Polyunsaturated)	57520	LC/MS Pos Late	100015839	1436	452.373
met354	4429	dihydrocaffeate sulfate (2)	Xenobiotics	Food Component/Plant	62524	LC/MS Neg	100020822	930	261.007	49844181
met355	4473	dihydroferulate	Xenobiotics	Food Component/Plant	40481	LC/MS Neg	100003432	1928	195.066	14340	1135-23-5
met356	3885	dihydroorotate	Nucleotide	Pyrimidine Metabolism, Orotate containing	601	LC/MS Polar	923	1910	157.025	648	155-54-4	C00337	HMDB03349
met357	5461	dimethyl sulfone	Xenobiotics	Chemical	43424	LC/MS Pos Early	100004284	832	95.0161	6213	67-71-0	C11142	HMDB04983
met358	441	dimethylarginine (ADMA + SDMA)	Amino Acid	Urea cycle; Arginine and Proline Metabolism	36808	LC/MS Pos Early	100001810	2850	203.15	123831	102783-24-4	C03626	HMDB01539
met359	5	dimethylglycine	Amino Acid	Glycine, Serine and Threonine Metabolism	5086	LC/MS Pos Early	806	1104	104.071	673	1118-68-9	C01026	HMDB00092
met360	1427	docosadienoate (22:2n6)	Lipid	Long Chain Polyunsaturated Fatty Acid (n3 and n6)	32415	LC/MS Neg	100001182	6034	335.296	5282807	7370-49-2	C16533	HMDB61714
met361	1551	docosadioate (C22-DC)	Lipid	Fatty Acid, Dicarboxylate	39837	LC/MS Neg	100002952	5291.8	369.301	244872	505-56-6	C19625
met362	1413	docosahexaenoate (DHA; 22:6n3)	Lipid	Long Chain Polyunsaturated Fatty Acid (n3 and n6)	44675	LC/MS Neg	100000665	5525	327.233	445580	6217-54-5	C06429	HMDB02183
met363	1707	docosahexaenoylcarnitine (C22:6)*	Lipid	Fatty Acid Metabolism (Acyl Carnitine, Polyunsaturated)	57523	LC/MS Pos Late	100015845	1349	472.342
met364	1746	docosahexaenoylcholine	Lipid	Fatty Acid Metabolism (Acyl Choline)	53263	LC/MS Pos Late	100009333	1378	414.337
met365	1412	docosapentaenoate (DPA; 22:5n3)	Lipid	Long Chain Polyunsaturated Fatty Acid (n3 and n6)	32504	LC/MS Neg	100001181	5571	329.249	6441454	2234-74-4	C16513	HMDB06528
met366	1426	docosapentaenoate (n6 DPA; 22:5n6)	Lipid	Long Chain Polyunsaturated Fatty Acid (n3 and n6)	37478	LC/MS Neg	100001580	5624.5	329.249	6441454	25182-74-5	C16513	HMDB01976
met367	1414	docosatrienoate (22:3n3)	Lipid	Long Chain Polyunsaturated Fatty Acid (n3 and n6)	32417	LC/MS Neg	100001195	5823	333.28	5312556	59708-86-0	C16534	HMDB02823
met368	1424	docosatrienoate (22:3n6)*	Lipid	Long Chain Polyunsaturated Fatty Acid (n3 and n6)	57467	LC/MS Neg	100015762	5850	333.28
met369	1536	dodecadienoate (12:2)*	Lipid	Fatty Acid, Dicarboxylate	62276	LC/MS Neg	100020478	5146	195.139
met370	1533	dodecanedioate (C12)	Lipid	Fatty Acid, Dicarboxylate	32388	LC/MS Neg	100001102	2990	229.144	12736	693-23-2	C02678	HMDB00623
met371	1535	dodecenedioate (C12:1-DC)*	Lipid	Fatty Acid, Dicarboxylate	61864	LC/MS Neg	100019972	2700	227.129
met372	211	dopamine 3-O-sulfate	Amino Acid	Tyrosine Metabolism	48407	LC/MS Neg	100006361	1556.2	232.029	122136		C13690	HMDB06275
met373	4977	doxycycline	Xenobiotics	Drug - Antibiotic	39273	LC/MS Pos Early	100003009	3350	445.161		24390-14-5
met374	5296	doxylamine	Xenobiotics	Drug - Respiratory	43024	LC/MS Pos Late	100003965	705	271.18	3162	562-10-7		HMDB01936
met375	5463	ectoine	Xenobiotics	Chemical	35651	LC/MS Pos Early	100001635	1980	143.082	126041	96702-03-3	C06231
met376	5464	EDTA	Xenobiotics	Chemical	22163	LC/MS Neg	100001002	643	291.083	6049	60-00-4	C00284	HMDB15109
met377	1580	eicosadienamide (20:2)*	Lipid	Fatty Acid, Amide	62447	LC/MS Neg	100020765	6566	306.28
met378	1549	eicosanedioate (C20-DC)	Lipid	Fatty Acid, Dicarboxylate	39831	LC/MS Neg	100002951	5200.9	341.27	75502	2424-92-2
met379	1410	eicosapentaenoate (EPA; 20:5n3)	Lipid	Long Chain Polyunsaturated Fatty Acid (n3 and n6)	18467	LC/MS Neg	2050	5450	301.217	446284	10-2005-9;10417-94-4	C06428	HMDB01999
met380	1579	eicosenamide (20:1)*	Lipid	Fatty Acid, Amide	62445	LC/MS Pos Late	100020764	1800	310.31	5365374
met381	1550	eicosenedioate (C20:1-DC)*	Lipid	Fatty Acid, Dicarboxylate	62923	LC/MS Neg	100021105	5095	339.254
met382	1393	eicosenoate (20:1n9 or 1n11)	Lipid	Long Chain Monounsaturated Fatty Acid	33587	LC/MS Neg	100001335	5950	309.28	5282768		C16526	HMDB02231
met383	1692	eicosenoylcarnitine (C20:1)*	Lipid	Fatty Acid Metabolism (Acyl Carnitine, Monounsaturated)	57519	LC/MS Pos Late	100015838	1484	454.389
met384	3046	epiandrosterone sulfate	Lipid	Androgenic Steroids	33973	LC/MS Neg	100001287	4855	369.174	9929317	22229-22-7
met385	4485	equol glucuronide	Xenobiotics	Food Component/Plant	41948	LC/MS Neg	100003895	3215	417.119
met386	4486	equol sulfate	Xenobiotics	Food Component/Plant	40478	LC/MS Neg	100003429	3630	321.044
met387	4487	ergothioneine	Xenobiotics	Food Component/Plant	37459	LC/MS Pos Early	100002154	850	230.096	3032311	58511-63-0	C05570	HMDB03045
met388	1397	erucate (22:1n9)	Lipid	Long Chain Monounsaturated Fatty Acid	1552	LC/MS Neg	1087	6355.6	337.311	5281116	112-86-7	C08316	HMDB02068
met389	4489	erythritol	Xenobiotics	Food Component/Plant	20699	LC/MS Polar	100000846	1491	167.056	222285	149-32-6	C00503	HMDB02994
met390	1297	erythronate*	Carbohydrate	Aminosugar Metabolism	42420	LC/MS Polar	100001320	2186	135.03	2781043	88759-55-1		HMDB00613
met391	4663	ethyl alpha-glucopyranoside	Xenobiotics	Food Component/Plant	63152	LC/MS Neg	100015965	1576	207.087	428040	34625-23-5
met392	4791	ethyl beta-glucopyranoside	Xenobiotics	Food Component/Plant	64131	LC/MS Neg	100020377	1519	207.087	121667
met393	358	ethylmalonate	Amino Acid	Leucine, Isoleucine and Valine Metabolism	15765	LC/MS Polar	2054	2785	131.035	11756	601-75-2		HMDB00622
met394	3057	etiocholanolone glucuronide	Lipid	Androgenic Steroids	47112	LC/MS Neg	100005403	4915	465.249	270605	621890		HMDB04484
met395	4696	eugenol sulfate	Xenobiotics	Food Component/Plant	48715	LC/MS Neg	100006171	3782	243.033	180632	95480-60-7
met396	1031	ADSGEGDFXAEGGGVR*	Peptide	Fibrinogen Cleavage Peptide	57709	LC/MS Neg	100001322	2474	766.835	16133137	25422-31-5
met397	1039	DSGEGDFXAEGGGVR*	Peptide	Fibrinogen Cleavage Peptide	31548	LC/MS Neg	100001323	2535	731.317
met398	1040	ADpSGEGDFXAEGGGVR*	Peptide	Fibrinogen Cleavage Peptide	57712	LC/MS Neg	100001324	2016	806.818		886023-52-5
met399	4003	FAD	Cofactors and Vitamins	Riboflavin Metabolism	2134	LC/MS Neg	327	2425	784.15	643975	146-14-5;84366-81-4	C00016	HMDB01248
met400	5242	fluoxetine	Xenobiotics	Drug - Psychoactive	44619	LC/MS Pos Late	1382	1025	310.141	3386	59333-67-4	D00326
met401	77	formiminoglutamate	Amino Acid	Histidine Metabolism	43493	LC/MS Pos Early	100002500	1880	175.071	439233	816-90-0	C00439	HMDB00854
met402	1215	fructose	Carbohydrate	Fructose, Mannose and Galactose Metabolism	577	LC/MS Polar	878	2065	179.056	5984	57-48-7	C00095	HMDB00660
met403	113	fructosyllysine	Amino Acid	Lysine Metabolism	46227	LC/MS Pos Early	100005373	2784	309.166	123708	21291-40-7
met404	1315	fumarate	Energy	TCA Cycle	1643	LC/MS Polar	330	3084	115.004	444972	100-17-8	C00122	HMDB00134
met405	1241	galactonate	Carbohydrate	Fructose, Mannose and Galactose Metabolism	27719	LC/MS Polar	100001026	3085	195.051	128869	299-28-5	C00880	HMDB00565
met406	4037	gamma-CEHC	Cofactors and Vitamins	Tocopherol Metabolism	44876	LC/MS Neg	100002094	3843	263.129	133098	178167-75-4		HMDB01931
met407	4038	gamma-CEHC glucuronide*	Cofactors and Vitamins	Tocopherol Metabolism	42381	LC/MS Neg	100004243	2500	439.161
met408	581	gamma-glutamyl-2-aminobutyrate	Peptide	Gamma-glutamyl Amino Acid	37092	LC/MS Pos Early	100001502	2380	233.113		16869-42-4
met409	563	gamma-glutamylalanine	Peptide	Gamma-glutamyl Amino Acid	37063	LC/MS Pos Early	100001843	1986	219.098	440103	5875-41-2		HMDB29142
met410	571	gamma-glutamyl-alpha-lysine	Peptide	Gamma-glutamyl Amino Acid	55015	LC/MS Pos Early	100010901	2784	276.155	65254
met411	580	gamma-glutamylcitrulline*	Peptide	Gamma-glutamyl Amino Acid	62104	LC/MS Pos Early	100020241	1644	305.146
met412	572	gamma-glutamyl-epsilon-lysine	Peptide	Gamma-glutamyl Amino Acid	33934	LC/MS Pos Early	100001262	2725	276.155	7015685	17105-15-6		HMDB03869
met413	565	gamma-glutamylglutamate	Peptide	Gamma-glutamyl Amino Acid	36738	LC/MS Pos Early	331	1775	277.103	92865	1116-22-9	C05282	HMDB11737
met414	566	gamma-glutamylglutamine	Peptide	Gamma-glutamyl Amino Acid	2730	LC/MS Pos Early	1140	1430	276.119	150914	10148-81-9	C05283	HMDB11738
met415	567	gamma-glutamylglycine	Peptide	Gamma-glutamyl Amino Acid	33949	LC/MS Pos Early	100001294	1535	205.082	165527	1948-29-4		HMDB11667
met416	568	gamma-glutamylhistidine	Peptide	Gamma-glutamyl Amino Acid	18245	LC/MS Pos Early	1235	2740	285.119	7017195	37460-15-4
met417	569	gamma-glutamylisoleucine*	Peptide	Gamma-glutamyl Amino Acid	34457	LC/MS Neg	100001485	1600	259.13	14253342			HMDB11170
met418	570	gamma-glutamylleucine	Peptide	Gamma-glutamyl Amino Acid	18369	LC/MS Pos Early	1268	2991	261.144	151023	2566-39-4		HMDB11171
met419	573	gamma-glutamylmethionine	Peptide	Gamma-glutamyl Amino Acid	44872	LC/MS Pos Early	100001313	2640	279.101	7009567	17663-87-5		HMDB29155
met420	574	gamma-glutamylphenylalanine	Peptide	Gamma-glutamyl Amino Acid	33422	LC/MS Neg	100000491	1825	293.114	111299	7432-24-8		HMDB00594
met421	575	gamma-glutamylthreonine	Peptide	Gamma-glutamyl Amino Acid	33364	LC/MS Pos Early	100001314	1750	249.108	76078708	5652-48-2		HMDB29159
met422	576	gamma-glutamyltryptophan	Peptide	Gamma-glutamyl Amino Acid	33947	LC/MS Neg	100001295	1960	332.125	3989307	66471-20-3		HMDB29160
met423	577	gamma-glutamyltyrosine	Peptide	Gamma-glutamyl Amino Acid	2734	LC/MS Neg	1102	1240	309.109	94340	7432-23-7		HMDB11741
met424	578	gamma-glutamylvaline	Peptide	Gamma-glutamyl Amino Acid	43829	LC/MS Pos Early	100001126	2700	247.129	7015683	2746-34-1		HMDB11172
met425	4051	gamma-tocopherol/beta-tocopherol	Cofactors and Vitamins	Tocopherol Metabolism	52473	LC/MS Pos Late	100008998	2384	416.364
met426	4468	genistein sulfate*	Xenobiotics	Food Component/Plant	62061	LC/MS Neg	100020207	3616	349.002
met427	206	gentisate	Amino Acid	Tyrosine Metabolism	18280	LC/MS Polar	100000447	905	153.019	3469	490-79-9	C00628	HMDB00152
met428	5660	GlcNAc sulfate conjugate of C21H34O2 steroid	Partially Characterized Molecules	Partially Characterized Molecules	63699	LC/MS Neg	100021726	4336.7	299.639
met429	4400	gluconate	Xenobiotics	Food Component/Plant	587	LC/MS Polar	338	2922	195.051	10690	527-07-1	C00257	HMDB00625
met430	1095	glucose	Carbohydrate	Glycolysis, Gluconeogenesis, and Pyruvate Metabolism	48152	LC/MS Polar	572	2342	225.062	5793	50-99-7	C00031	HMDB00122
met431	1273	glucuronate	Carbohydrate	Aminosugar Metabolism	15443	LC/MS Neg	100000257	639	193.035	444791	207300-70-7	C00191	HMDB00127
met432	5597	glucuronide of C10H18O2 (1)*	Partially Characterized Molecules	Partially Characterized Molecules	61881	LC/MS Neg	100019990	2728	345.156
met433	5603	glucuronide of C10H18O2 (7)*	Partially Characterized Molecules	Partially Characterized Molecules	61887	LC/MS Neg	100020014	3790	345.156
met434	5604	glucuronide of C10H18O2 (8)*	Partially Characterized Molecules	Partially Characterized Molecules	61888	LC/MS Neg	100020015	3865	345.156
met435	4587	glucuronide of piperine metabolite C17H21NO3 (3)*	Xenobiotics	Food Component/Plant	62290	LC/MS Neg	100020491	3951	462.177
met436	4588	glucuronide of piperine metabolite C17H21NO3 (4)*	Xenobiotics	Food Component/Plant	62291	LC/MS Neg	100020492	3992	462.177
met437	4589	glucuronide of piperine metabolite C17H21NO3 (5)*	Xenobiotics	Food Component/Plant	62292	LC/MS Neg	100020493	4039	462.177
met438	42	glutamate	Amino Acid	Glutamate Metabolism	57	LC/MS Pos Early	561	1500	148.06	611	56-86-0	C00025	HMDB00148
met439	43	glutamine	Amino Acid	Glutamate Metabolism	53	LC/MS Pos Early	563	1291	147.076	5961	56-85-9	C00064	HMDB00641
met440	5625	glutamine conjugate of C6H10O2 (1)*	Partially Characterized Molecules	Partially Characterized Molecules	63657	LC/MS Neg	100020261	2404	241.119
met441	5626	glutamine conjugate of C6H10O2 (2)*	Partially Characterized Molecules	Partially Characterized Molecules	63660	LC/MS Neg	100020262	2526	241.119
met442	5627	glutamine conjugate of C7H12O2*	Partially Characterized Molecules	Partially Characterized Molecules	63658	LC/MS Neg	100020259	3053	255.135
met443	1506	glutarate (C5-DC)	Lipid	Fatty Acid, Dicarboxylate	396	LC/MS Polar	339	2900	131.035	743	110-94-1	C00489	HMDB00661
met444	119	glutarylcarnitine (C5-DC)	Amino Acid	Lysine Metabolism	44664	LC/MS Pos Early	100001593	2393	276.144	71464488	102636-82-8		HMDB13130
met445	1115	glycerate	Carbohydrate	Glycolysis, Gluconeogenesis, and Pyruvate Metabolism	1572	LC/MS Polar	1052	2070.4	105.019	752	600-19-1	C00258	HMDB00139
met446	2572	glycerol	Lipid	Glycerolipid Metabolism	15122	LC/MS Neg	1254	758	91.0401	753	56-81-5	C00116	HMDB00131
met447	2573	glycerol 3-phosphate	Lipid	Glycerolipid Metabolism	43847	LC/MS Pos Early	100000258	580	173.021	754	29849-82-9	C00093	HMDB00126
met448	2009	glycerophosphoethanolamine	Lipid	Phospholipid Metabolism	37455	LC/MS Pos Early	100001620	659	216.063	123874	33049-08-0	C01233	HMDB00114
met449	2005	glycerophosphorylcholine (GPC)	Lipid	Phospholipid Metabolism	15990	LC/MS Pos Early	100000269	672	258.11	71920	28319-77-9	C00670	HMDB00086
met450	1	glycine	Amino Acid	Glycine, Serine and Threonine Metabolism	58	LC/MS Pos Early	340	1375	76.0393	750	56-40-6	C00037	HMDB00123
met451	5644	glycine conjugate of C10H14O2 (1)*	Partially Characterized Molecules	Partially Characterized Molecules	62146	LC/MS Neg	100020254	4335	222.114
met452	3158	glyco-beta-muricholate	Lipid	Primary Bile Acid Metabolism	62066	LC/MS Neg	100020214	4762	464.302
met453	3150	glycochenodeoxycholate	Lipid	Primary Bile Acid Metabolism	32346	LC/MS Neg	1628	5236.1	448.307	12544	16564-43-5	C05466	HMDB00637
met454	3163	glycochenodeoxycholate 3-sulfate	Lipid	Primary Bile Acid Metabolism	52974	LC/MS Neg	100006641	4820	263.628
met455	3161	glycochenodeoxycholate glucuronide (1)	Lipid	Primary Bile Acid Metabolism	52983	LC/MS Neg	100009264	4806	311.666
met456	3143	glycocholate	Lipid	Primary Bile Acid Metabolism	18476	LC/MS Neg	342	5163	464.302	10140	475-31-0;863-57-0	C01921	HMDB00138
met457	3218	glycocholenate sulfate*	Lipid	Secondary Bile Acid Metabolism	32599	LC/MS Neg	100001989	4750	254.623
met458	3174	glycodeoxycholate	Lipid	Secondary Bile Acid Metabolism	18477	LC/MS Neg	100000436	5281	448.307	3035026	360-65-6	C05464	HMDB00631
met459	3223	glycodeoxycholate 3-sulfate	Lipid	Secondary Bile Acid Metabolism	52975	LC/MS Neg	100006642	4875	263.628
met460	3209	glycohyocholate	Lipid	Secondary Bile Acid Metabolism	42574	LC/MS Neg	100004083	5020	464.302
met461	3185	glycolithocholate sulfate*	Lipid	Secondary Bile Acid Metabolism	32620	LC/MS Neg	100001657	5011	255.631	72222	15324-64-8	C11301	HMDB02639
met462	3198	glycoursodeoxycholate	Lipid	Secondary Bile Acid Metabolism	39379	LC/MS Neg	100002911	5033	448.307	12310288	64480-66-6		HMDB00708
met463	3200	glycoursodeoxycholic acid sulfate (1)	Lipid	Secondary Bile Acid Metabolism	63731	LC/MS Neg	100020819	4309	263.628
met464	4158	guaiacol sulfate	Xenobiotics	Benzoate Metabolism	46111	LC/MS Neg	100004208	2344	203.002	22473			HMDB60013
met465	468	guanidinoacetate	Amino Acid	Creatine Metabolism	43802	LC/MS Polar	344	2884	116.047	763	352-97-6	C00581	HMDB00128
met466	4026	gulonate*	Cofactors and Vitamins	Ascorbate and Aldarate Metabolism	46957	LC/MS Polar	100001586	2750	195.051	152304	20246-53-1	C00257	HMDB03290
met467	4075	heme	Cofactors and Vitamins	Hemoglobin and Porphyrin Metabolism	41754	LC/MS Pos Late	100001386	1124	616.176	26945	14875-96-8	C00032	HMDB03178
met468	1582	heptadecenamide (17:1)*	Lipid	Fatty Acid, Amide	62443	LC/MS Pos Late	100020759	1615	268.264
met469	1352	heptanoate (7:0)	Lipid	Medium Chain Fatty Acid	1644	LC/MS Neg	925	3670	129.092	8094	111-14-8	C17714	HMDB00666
met470	1521	heptenedioate (C7:1-DC)*	Lipid	Fatty Acid, Dicarboxylate	61866	LC/MS Polar	100019981	2816	157.051
met471	1416	hexadecadienoate (16:2n6)	Lipid	Long Chain Polyunsaturated Fatty Acid (n3 and n6)	57652	LC/MS Neg	100009394	5398	251.202	13932172	28290-73-5		HMDB00477
met472	1542	hexadecanedioate (C16)	Lipid	Fatty Acid, Dicarboxylate	35678	LC/MS Neg	100001614	4615	285.207	10459	505-54-4	C19615	HMDB00672
met473	1543	hexadecenedioate (C16:1-DC)*	Lipid	Fatty Acid, Dicarboxylate	61862	LC/MS Neg	100019975	4380	283.192
met474	1661	hexanoylcarnitine (C6)	Lipid	Fatty Acid Metabolism (Acyl Carnitine, Medium Chain)	32328	LC/MS Pos Early	100000781	3358	260.186	6426853	6920-35-0		HMDB00705
met475	1623	hexanoylglutamine	Lipid	Fatty Acid Metabolism (Acyl Glutamine)	54907	LC/MS Neg	100001733	2780	243.135
met476	4121	hippurate	Xenobiotics	Benzoate Metabolism	15753	LC/MS Neg	100000014	2106.9	178.051	464	495-69-2	C01586	HMDB00714
met477	67	histidine	Amino Acid	Histidine Metabolism	59	LC/MS Neg	355	755.9	154.062	6274	5934-29-2	C00135	HMDB00177
met478	436	homoarginine	Amino Acid	Urea cycle; Arginine and Proline Metabolism	22137	LC/MS Pos Early	100000961	2882	189.135	9085	156-86-5	C01924	HMDB00670
met479	437	homocitrulline	Amino Acid	Urea cycle; Arginine and Proline Metabolism	22138	LC/MS Pos Early	100000963	1908	190.119	65072	1190-49-4	C02427	HMDB00679
met480	4526	homostachydrine*	Xenobiotics	Food Component/Plant	33009	LC/MS Pos Early	100001550	1750	158.118	441447	1195-94-4	C08283	HMDB33433
met481	197	homovanillate (HVA)	Amino Acid	Tyrosine Metabolism	1101	LC/MS Neg	117	1649	181.051	1738	306-08-1	C05582	HMDB00118
met482	73	hydantoin-5-propionate	Amino Acid	Histidine Metabolism	40473	LC/MS Polar	100002514	2080	171.041	782	5624-26-0	C05565	HMDB01212
met483	5321	hydroquinone sulfate	Xenobiotics	Drug - Topical Agents	35322	LC/MS Neg	100001604	1395	188.986	161220	123-31-9	C00530	HMDB02434
met484	41	hydroxyasparagine	Amino Acid	Alanine and Aspartate Metabolism	62060	LC/MS Pos Early	100020205	1149	149.056	97663		C03124	HMDB32332
met485	1553	hydroxy-CMPF*	Lipid	Fatty Acid, Dicarboxylate	62277	LC/MS Neg	100019794	1516	255.087
met486	110	hydroxy-N6,N6,N6-trimethyllysine*	Amino Acid	Lysine Metabolism	62959	LC/MS Pos Early	100021123	2759	205.155
met487	3208	hyocholate	Lipid	Secondary Bile Acid Metabolism	34093	LC/MS Neg	100001279	5046	407.28	92805	547-75-1	C17649	HMDB00760
met488	417	hypotaurine	Amino Acid	Methionine, Cysteine, SAM and Taurine Metabolism	590	LC/MS Polar	358	2763.4	108.013	107812	300-84-5	C00519	HMDB00965
met489	3802	hypoxanthine	Nucleotide	Purine Metabolism, (Hypo)Xanthine/Inosine containing	3127	LC/MS Neg	171	1291.2	135.031	790	68-94-0	C00262	HMDB00157
met490	4892	ibuprofen	Xenobiotics	Drug - Analgesics, Anesthetics	17799	LC/MS Neg	1487	4925	205.123	3672	15687-27-1	D00126	HMDB01925
met491	4897	ibuprofen acyl glucuronide	Xenobiotics	Drug - Analgesics, Anesthetics	38366	LC/MS Neg	100002406	4976	381.156	163959	115075-59-7
met492	78	imidazole lactate	Amino Acid	Histidine Metabolism	15716	LC/MS Pos Early	100000263	2040	157.061	793	14403-45-3	C05568	HMDB02320
met493	76	imidazole propionate	Amino Acid	Histidine Metabolism	40730	LC/MS Pos Early	100003434	2263	141.066	70630	1074-59-5		HMDB02271
met494	5473	iminodiacetate (IDA)	Xenobiotics	Chemical	21025	LC/MS Pos Early	100000900	830	134.045	8897	142-73-4	C19911	HMDB11753
met495	281	indole-3-carboxylate	Amino Acid	Tryptophan Metabolism	38116	LC/MS Neg	100002185	1710	160.04	69867	771-50-6	C19837	HMDB03320
met496	273	indoleacetate	Amino Acid	Tryptophan Metabolism	27513	LC/MS Neg	100001034	2200	174.056	802	6505-45-9	C00954	HMDB00197
met497	284	indoleacetoylcarnitine*	Amino Acid	Tryptophan Metabolism	62279	LC/MS Pos Early	100020479	3114	319.165
met498	278	indoleacetylglutamine	Amino Acid	Tryptophan Metabolism	42087	LC/MS Neg	100001731	2535	302.115	25200879			HMDB13240
met499	272	indolelactate	Amino Acid	Tryptophan Metabolism	18349	LC/MS Neg	100000463	2286	204.067	92904	832-97-3	C02043	HMDB00671
met500	276	indolepropionate	Amino Acid	Tryptophan Metabolism	32405	LC/MS Neg	100001083	2795	188.072	3744	830-96-6		HMDB02302
met501	4530	indolin-2-one	Xenobiotics	Food Component/Plant	43374	LC/MS Pos Early	100004318	2575	134.06	321710	59-48-3	C12312
met502	3800	inosine 5'-monophosphate (IMP)	Nucleotide	Purine Metabolism, (Hypo)Xanthine/Inosine containing	2133	LC/MS Pos Early	362	650	349.054	8582	4691-65-0	C00130	HMDB00175
met503	374	isobutyrylcarnitine (C4)	Amino Acid	Leucine, Isoleucine and Valine Metabolism	33441	LC/MS Pos Early	100001055	2810	232.154	168379	25518-49-4		HMDB00736
met504	375	isobutyrylglycine (C4)	Amino Acid	Leucine, Isoleucine and Valine Metabolism	35437	LC/MS Neg	100001590	1420	144.067	10855600	15926-18-8		HMDB00730
met505	1310	isocitric lactone	Energy	TCA Cycle	54724	LC/MS Polar	100009239	2970	173.009	98259	4702-32-3
met506	4702	isoeugenol sulfate	Xenobiotics	Food Component/Plant	48997	LC/MS Neg	100006089	3893	243.033
met507	340	isoleucine	Amino Acid	Leucine, Isoleucine and Valine Metabolism	1125	LC/MS Pos Early	376	2800	132.102	6306	73-32-5	C00407	HMDB00172
met508	778	isoleucylglycine	Peptide	Dipeptide	40008	LC/MS Neg	100003169	1992	187.109	342532	868-28-0		HMDB28907
met509	3193	isoursodeoxycholate	Lipid	Secondary Bile Acid Metabolism	57577	LC/MS Neg	100002488	4809	391.285	127601	78919-26-3	C17662	HMDB00686
met510	3194	isoursodeoxycholate sulfate (1)	Lipid	Secondary Bile Acid Metabolism	63602	LC/MS Neg	100021647	4082	235.118
met511	310	isovalerate (C5)	Amino Acid	Leucine, Isoleucine and Valine Metabolism	44656	LC/MS Neg	100000708	1564	101.061	10430	503-74-2	C08262	HMDB00718
met512	313	isovalerylcarnitine (C5)	Amino Acid	Leucine, Isoleucine and Valine Metabolism	34407	LC/MS Pos Early	100001393	3085	246.17	6426851	31023-24-2		HMDB00688
met513	312	isovalerylglycine	Amino Acid	Leucine, Isoleucine and Valine Metabolism	35107	LC/MS Neg	100001452	1950	158.082	546304	16284-60-9		HMDB00678
met514	250	kynurenate	Amino Acid	Tryptophan Metabolism	1417	LC/MS Neg	98	2224	188.035	3845	492-27-3	C01717	HMDB00715
met515	246	kynurenine	Amino Acid	Tryptophan Metabolism	15140	LC/MS Pos Early	100000265	2739	209.092	161166	2922-83-0	C00328	HMDB00684
met516	1112	lactate	Carbohydrate	Glycolysis, Gluconeogenesis, and Pyruvate Metabolism	527	LC/MS Polar	482	1469	89.0244	612	79-33-4	C00186	HMDB00190
met517	1360	laurate (12:0)	Lipid	Medium Chain Fatty Acid	1645	LC/MS Neg	181	5300	199.17	3893	143-07-7	C02679	HMDB00638
met518	1668	laurylcarnitine (C12)	Lipid	Fatty Acid Metabolism (Acyl Carnitine, Medium Chain)	34534	LC/MS Pos Late	100001392	1235	344.279	10427569	25518-54-1		HMDB02250
met519	295	leucine	Amino Acid	Leucine, Isoleucine and Valine Metabolism	60	LC/MS Neg	397	1477.3	130.087	6106	61-90-5
met520	792	leucylalanine	Peptide	Dipeptide	40010	LC/MS Pos Early	100003179	2801	203.139	259321	7298-84-2		HMDB28922
met521	1677	lignoceroylcarnitine (C24)*	Lipid	Fatty Acid Metabolism (Acyl Carnitine, Long Chain Saturated)	57515	LC/MS Pos Late	100015834	1603	512.467
met522	1585	linoleamide (18:2n6)	Lipid	Fatty Acid, Amide	32455	LC/MS Pos Late	1492	1580	280.264	6435901	766652
met523	1417	linoleate (18:2n6)	Lipid	Long Chain Polyunsaturated Fatty Acid (n3 and n6)	1105	LC/MS Neg	180	5535	279.233	5280450	60-33-3	C01595	HMDB00673
met524	1586	linolenamide (18:3)*	Lipid	Fatty Acid, Amide	62441	LC/MS Pos Late	100020760	1510	278.248
met525	1419	linolenate (18:3n3 or 3n6)	Lipid	Long Chain Polyunsaturated Fatty Acid (n3 and n6)	34035	LC/MS Neg	100001337	5450	277.217	5280934		C06426	HMDB03073
met526	1697	linolenoylcarnitine (C18:3)*	Lipid	Fatty Acid Metabolism (Acyl Carnitine, Polyunsaturated)	57511	LC/MS Pos Late	100015831	1310	422.327
met527	1954	linoleoyl ethanolamide	Lipid	Endocannabinoid	52608	LC/MS Neg	100006726	6150	322.275	5283446	68171-52-8		HMDB12252
met528	1696	linoleoylcarnitine (C18:2)*	Lipid	Fatty Acid Metabolism (Acyl Carnitine, Polyunsaturated)	46223	LC/MS Pos Late	100003151	1430	424.342	6450015	36816-10-1		HMDB06469
met529	1743	linoleoylcholine*	Lipid	Fatty Acid Metabolism (Acyl Choline)	57463	LC/MS Pos Late	100015760	1388	366.337
met530	3182	lithocholate sulfate (1)	Lipid	Secondary Bile Acid Metabolism	62526	LC/MS Neg	100020823	4811	227.12
met531	3183	lithocholic acid sulfate (2)	Lipid	Secondary Bile Acid Metabolism	62527	LC/MS Neg	100020824	5028	227.12
met532	98	lysine	Amino Acid	Lysine Metabolism	1301	LC/MS Pos Early	407	2850	147.113	5962	56-87-1	C00047	HMDB00182
met533	1317	malate	Energy	TCA Cycle	1303	LC/MS Neg	409	615.6	133.014	525	6915-15-7	C00149	HMDB00156
met534	1518	maleate	Lipid	Fatty Acid, Dicarboxylate	20676	LC/MS Polar	100000707	2640	115.004	444266	110-16-7	C01384	HMDB00176
met535	1335	malonate	Lipid	Fatty Acid Synthesis	15872	LC/MS Polar	818	3447	103.004	867	141-82-2;26522-22-85-0	C00383	HMDB00691
met536	1220	mannitol/sorbitol	Carbohydrate	Fructose, Mannose and Galactose Metabolism	46142	LC/MS Polar	100001740	2320	181.072	5780		C00794	HMDB00247
met537	4549	mannonate*	Xenobiotics	Food Component/Plant	62864	LC/MS Polar	100003695	2736	195.051	3246006	642-99-9
met538	1221	mannose	Carbohydrate	Fructose, Mannose and Galactose Metabolism	48153	LC/MS Polar	803	2200	225.062	18950	3458-28-4	C00159	HMDB00169
met539	1587	margaramide (17:0)*	Lipid	Fatty Acid, Amide	62442	LC/MS Pos Late	100020758	1704	270.279
met540	1367	margarate (17:0)	Lipid	Long Chain Saturated Fatty Acid	1121	LC/MS Neg	891	5731	269.249	10465	506-12-7		HMDB02259
met541	1673	margaroylcarnitine (C17)*	Lipid	Fatty Acid Metabolism (Acyl Carnitine, Long Chain Saturated)	57512	LC/MS Pos Late	100004054	1424	414.358		106182-29-0		HMDB06210
met542	1429	mead acid (20:3n9)	Lipid	Long Chain Polyunsaturated Fatty Acid (n3 and n6)	35174	LC/MS Neg	100001472	5650	305.249	5312531	20590-32-3		HMDB10378
met543	5648	metabolonic lactone sulfate	Partially Characterized Molecules	Partially Characterized Molecules	63153	LC/MS Neg	100021331	4802	427.216
met544	5158	metformin	Xenobiotics	Drug - Metabolic	38306	LC/MS Pos Early	100002405	2817	130.109	4091	1115-70-4	C07151	HMDB01921
met545	382	methionine	Amino Acid	Methionine, Cysteine, SAM and Taurine Metabolism	1302	LC/MS Pos Early	415	2526	150.058	6137	63-68-3	C00073	HMDB00696
met546	387	methionine sulfone	Amino Acid	Methionine, Cysteine, SAM and Taurine Metabolism	44878	LC/MS Pos Early	100004635	1250	182.048	69961	820-10-0
met547	388	methionine sulfoxide	Amino Acid	Methionine, Cysteine, SAM and Taurine Metabolism	18374	LC/MS Pos Early	100000039	1272	166.053	158980	3226-65-1	C02989	HMDB02005
met548	4664	methyl glucopyranoside (alpha + beta)	Xenobiotics	Food Component/Plant	46144	LC/MS Neg	100005864	1070	193.072
met549	4553	methyl indole-3-acetate	Xenobiotics	Food Component/Plant	1584	LC/MS Pos Early	1104	3380	190.086	74706	1912-33-0		HMDB29738
met550	4193	methyl-4-hydroxybenzoate sulfate	Xenobiotics	Benzoate Metabolism	48429	LC/MS Neg	100006116	2873	230.997
met551	1621	methylmalonate (MMA)	Lipid	Fatty Acid Metabolism (also BCAA Metabolism)	1496	LC/MS Polar	418	3078.4	117.019	487	516-05-2	C02170	HMDB00202
met552	5479	methylnaphthyl sulfate (2)*	Xenobiotics	Chemical	61873	LC/MS Neg	100020006	4163	237.023
met553	359	methylsuccinate	Amino Acid	Leucine, Isoleucine and Valine Metabolism	15745	LC/MS Polar	2051	2800	131.035	10349	498-21-5		HMDB01844
met554	5085	metoprolol	Xenobiotics	Drug - Cardiovascular	18037	LC/MS Pos Late	2028	760	268.191	4171	56392-17-7	D02358	HMDB01932
met555	5086	metoprolol acid metabolite*	Xenobiotics	Drug - Cardiovascular	34109	LC/MS Pos Early	100001385	2950	268.154	62936	56392-14-4
met556	4986	metronidazole	Xenobiotics	Drug - Antibiotic	57642	LC/MS Neg	100015878	2339	170.057	4173	73334-05-1	D00409	HMDB15052
met557	4978	minocyclin	Xenobiotics	Drug - Antibiotic	64109	LC/MS Pos Early	100020870	3318	458.192		10118-90-8	D05045,C07225	HMDB15152
met558	5302	montelukast	Xenobiotics	Drug - Respiratory	64124	LC/MS Pos Late	100020892	1318	586.218	5281040	158966-92-8	D08229,D00529,C07482	HMDB14614
met559	1972	myo-inositol	Lipid	Inositol Metabolism	1124	LC/MS Polar	363	3506.3	225.062	892	87-89-8	C00137	HMDB00211
met560	1588	myristamide (14:0)*	Lipid	Fatty Acid, Amide	62440	LC/MS Pos Late	100020754	1527	228.232	69492
met561	1364	myristate (14:0)	Lipid	Long Chain Saturated Fatty Acid	1365	LC/MS Neg	519	5440	227.202	11005	544-63-8	C06424	HMDB00806
met562	1589	myristoleamide (14:1)*	Lipid	Fatty Acid, Amide	62439	LC/MS Pos Late	100020756	1422	226.216
met563	1377	myristoleate (14:1n5)	Lipid	Long Chain Monounsaturated Fatty Acid	32418	LC/MS Neg	100001198	5346.9	225.186	5281119	544-64-9	C08322	HMDB02000
met564	1689	myristoleoylcarnitine (C14:1)*	Lipid	Fatty Acid Metabolism (Acyl Carnitine, Monounsaturated)	48182	LC/MS Pos Late	100006051	1316	370.295	90659872	889848-55-9
met565	1670	myristoylcarnitine (C14)	Lipid	Fatty Acid Metabolism (Acyl Carnitine, Long Chain Saturated)	33952	LC/MS Pos Late	100001270	1350	372.311	6426854	18822-89-4		HMDB05066
met566	4556	N-(2-furoyl)glycine	Xenobiotics	Food Component/Plant	31536	LC/MS Polar	100001086	1230	168.03	21863	5657-19-2;5657-19-2		HMDB00439
met567	130	N,N,N-trimethyl-5-aminovalerate	Amino Acid	Lysine Metabolism	57687	LC/MS Pos Early	100015962	2186	160.133	14274897
met568	460	N,N,N-trimethyl-alanylproline betaine (TMAP)	Amino Acid	Urea cycle; Arginine and Proline Metabolism	62947	LC/MS Pos Early	100020217	2470	229.155
met569	32	N,N-dimethylalanine	Amino Acid	Alanine and Aspartate Metabolism	63151	LC/MS Pos Early	100020371	1370	118.086	5488191	2812-31-9
met570	5249	N,O-didesmethylvenlafaxine glucuronide	Xenobiotics	Drug - Psychoactive	52358	LC/MS Neg	100006001	2639	424.198		1021933-99-2		HMDB61167
met571	3996	N1-Methyl-2-pyridone-5-carboxamide	Cofactors and Vitamins	Nicotinate and Nicotinamide Metabolism	40469	LC/MS Neg	100001468	1668	151.051	69698	701-44-0	C05842	HMDB04193
met572	3833	1-methyladenosine	Nucleotide	Purine Metabolism, Adenine containing	15650	LC/MS Pos Early	1242	2120	282.12	27476	15763-06-1	C02494	HMDB03331
met573	3808	N1-methylinosine	Nucleotide	Purine Metabolism, (Hypo)Xanthine/Inosine containing	48351	LC/MS Pos Early	100001409	1430	283.104	65095	20245-33-4		HMDB02721
met574	3872	N2,N2-dimethylguanosine	Nucleotide	Purine Metabolism, Guanine containing	35137	LC/MS Pos Early	100001412	2210	312.13	92919	2140-67-2		HMDB04824
met575	451	N2,N5-diacetylornithine	Amino Acid	Urea cycle; Arginine and Proline Metabolism	43591	LC/MS Neg	100004575	1367	215.104	65977	39825-23-5
met576	103	N2-acetyl,N6,N6-dimethyllysine	Amino Acid	Lysine Metabolism	63254	LC/MS Pos Early	100020545	2172	217.155
met577	102	N2-acetyl,N6-methyllysine	Amino Acid	Lysine Metabolism	62954	LC/MS Pos Early	100020546	2168	203.139
met578	3933	N4-acetylcytidine	Nucleotide	Pyrimidine Metabolism, Cytidine containing	35130	LC/MS Pos Early	100001413	1580	286.103	107461	3768-18-1		HMDB05923
met579	109	N6,N6,N6-trimethyllysine	Amino Acid	Lysine Metabolism	1498	LC/MS Pos Early	189	2825	189.16	440120	23284-33-5	C03793	HMDB01325
met580	108	N6,N6-dimethyllysine	Amino Acid	Lysine Metabolism	62862	LC/MS Pos Early	100020417	2831	175.144	193344	2259-86-1	C05545	HMDB13287
met581	100	N6-acetyllysine	Amino Acid	Lysine Metabolism	36752	LC/MS Neg	100001734	1059	187.109	92832	692-04-6	C02727	HMDB00206
met582	3844	N6-carbamoylthreonyladenosine	Nucleotide	Purine Metabolism, Adenine containing	35157	LC/MS Neg	100001415	2164	411.127	161466	24719-82-2		HMDB41623
met583	3834	N6-methyladenosine	Nucleotide	Purine Metabolism, Adenine containing	37114	LC/MS Neg	213	2593	148.063	102175	1867-73-8		HMDB04044
met584	107	N6-methyllysine	Amino Acid	Lysine Metabolism	62860	LC/MS Pos Early	100003415	2831	161.129	164795	1188-07-4	C02728	HMDB02038
met585	72	N-acetyl-1-methylhistidine*	Amino Acid	Histidine Metabolism	43255	LC/MS Pos Early	100004299	2100	212.103	53859791
met586	1603	N-acetyl-2-aminooctanoate*	Lipid	Fatty Acid, Amino	62059	LC/MS Neg	100020204	3943	200.129	95555			HMDB59745
met587	30	N-acetylalanine	Amino Acid	Alanine and Aspartate Metabolism	1585	LC/MS Neg	1110	861	130.051	88064	97-69-8	C02847	HMDB00766
met588	442	N-acetylarginine	Amino Acid	Urea cycle; Arginine and Proline Metabolism	33953	LC/MS Neg	100001266	1145	215.115	67427	155-84-0	C02562	HMDB04620
met589	40	N-acetylasparagine	Amino Acid	Alanine and Aspartate Metabolism	33942	LC/MS Polar	100001257	2250	173.057	99715	4033-40-3		HMDB06028
met590	36	N-acetylaspartate (NAA)	Amino Acid	Alanine and Aspartate Metabolism	22185	LC/MS Neg	100000787	620.5	174.041	65065	997-55-7;997-55-7	C01042	HMDB00812
met591	53	N-acetyl-aspartyl-glutamate (NAAG)	Amino Acid	Glutamate Metabolism	35665	LC/MS Pos Early	100001612	1035	305.098	5255	3106-85-2	C12270	HMDB01067
met592	3919	N-acetyl-beta-alanine	Nucleotide	Pyrimidine Metabolism, Uracil containing	37432	LC/MS Neg	100002102	773	130.051	76406	3025-95-4	C01073
met593	81	N-acetylcarnosine	Amino Acid	Histidine Metabolism	43488	LC/MS Polar	100004046	2287	267.11	9903482	56353-15-2		HMDB12881
met594	1299	N-acetylglucosamine/N-acetylgalactosamine	Carbohydrate	Aminosugar Metabolism	46539	LC/MS Pos Early	100006435	715	222.097	24139			HMDB00215
met595	45	N-acetylglutamate	Amino Acid	Glutamate Metabolism	15720	LC/MS Pos Early	100000282	1050	190.071	70914	1430871	C00624	HMDB01138
met596	46	N-acetylglutamine	Amino Acid	Glutamate Metabolism	33943	LC/MS Polar	100001253	2140	187.072	182230	2490-97-3	C02716	HMDB06029
met597	2	N-acetylglycine	Amino Acid	Glycine, Serine and Threonine Metabolism	27710	LC/MS Pos Early	100001006	826	118.05	10972	543-24-8		HMDB00532
met598	70	N-acetylhistidine	Amino Acid	Histidine Metabolism	33946	LC/MS Neg	100001293	900	196.073	75619	39145-52-3	C02997	HMDB32055
met599	483	N-acetyl-isoputreanine	Amino Acid	Polyamine Metabolism	62309	LC/MS Pos Early	100020487	2305	203.139	131802901
met600	296	N-acetylleucine	Amino Acid	Leucine, Isoleucine and Valine Metabolism	1587	LC/MS Neg	1082	2400	172.098	70912	1188-21-2	C02710	HMDB11756
met601	383	N-acetylmethionine	Amino Acid	Methionine, Cysteine, SAM and Taurine Metabolism	1589	LC/MS Neg	1083	1787	190.054	448580	65-82-7	C02712	HMDB11745
met602	1285	N-acetylneuraminate	Carbohydrate	Aminosugar Metabolism	32377	LC/MS Pos Early	1162	660	310.113	439197	131-48-6	C00270	HMDB00230
met603	133	N-acetylphenylalanine	Amino Acid	Phenylalanine Metabolism	33950	LC/MS Neg	100001256	2597	206.082	74839	2018-61-3	C03519	HMDB00512
met604	448	N-acetylproline	Amino Acid	Urea cycle; Arginine and Proline Metabolism	34387	LC/MS Pos Early	100001334	1695	158.081	322640	1074-79-9
met605	478	N-acetylputrescine	Amino Acid	Polyamine Metabolism	37496	LC/MS Pos Early	192	2230	131.118	122356	18233-70-0	C02714	HMDB02064
met606	10	N-acetylserine	Amino Acid	Glycine, Serine and Threonine Metabolism	37076	LC/MS Polar	100001851	2000	146.046	65249	97-14-3		HMDB02931
met607	420	N-acetyltaurine	Amino Acid	Methionine, Cysteine, SAM and Taurine Metabolism	48187	LC/MS Polar	100005466	1249	166.018	159864
met608	17	N-acetylthreonine	Amino Acid	Glycine, Serine and Threonine Metabolism	33939	LC/MS Neg	100001274	821.6	160.061	152204	17093-74-2		HMDB62557
met609	236	N-acetyltryptophan	Amino Acid	Tryptophan Metabolism	33959	LC/MS Neg	100001254	2630	245.093	700653	1218-34-4	C03137	HMDB13713
met610	155	N-acetyltyrosine	Amino Acid	Tyrosine Metabolism	32390	LC/MS Neg	100001104	1680	222.077	68310	537-55-3		HMDB00866
met611	366	N-acetylvaline	Amino Acid	Leucine, Isoleucine and Valine Metabolism	1591	LC/MS Neg	1084	1704	158.082	66789	96-81-1		HMDB11757
met612	4889	naproxen	Xenobiotics	Drug - Analgesics, Anesthetics	12122	LC/MS Neg	1384	4155	229.087	156391	22204-53-1	C01517	HMDB01923
met613	4561	naringenin 7-glucuronide	Xenobiotics	Food Component/Plant	54924	LC/MS Neg	100010898	3144	447.093
met614	449	N-delta-acetylornithine	Amino Acid	Urea cycle; Arginine and Proline Metabolism	43249	LC/MS Neg	100004523	858	173.093	9920500
met615	1694	nervonoylcarnitine (C24:1)*	Lipid	Fatty Acid Metabolism (Acyl Carnitine, Monounsaturated)	57531	LC/MS Pos Late	100015846	1602	510.452
met616	252	N-formylanthranilic acid	Amino Acid	Tryptophan Metabolism	43549	LC/MS Polar	100004561	900	164.035	101399	3342-77-6	C05653	HMDB04089
met617	385	N-formylmethionine	Amino Acid	Methionine, Cysteine, SAM and Taurine Metabolism	2829	LC/MS Neg	194	1543.8	176.039	439750	4289-98-9	C03145	HMDB01015
met618	214	N-formylphenylalanine	Amino Acid	Tyrosine Metabolism	48433	LC/MS Neg	100006056	2360	192.067	759256	13200-85-6
met619	3977	nicotinamide	Cofactors and Vitamins	Nicotinate and Nicotinamide Metabolism	594	LC/MS Pos Early	432	1942	123.055	936	98-92-0	C00153	HMDB01406
met620	1415	nisinate (24:6n3)	Lipid	Long Chain Polyunsaturated Fatty Acid (n3 and n6)	57810	LC/MS Neg	100015785	5657	355.264	11792612	68378-49-4		HMDB02007
met621	4839	N-methylpipecolate	Xenobiotics	Bacterial/Fungal	47101	LC/MS Pos Early	100005383	1932	144.102	11286529	41447-17-0
met622	459	N-methylproline	Amino Acid	Urea cycle; Arginine and Proline Metabolism	37431	LC/MS Pos Early	100001956	1335	130.086	557	475-11-6
met623	419	N-methyltaurine	Amino Acid	Methionine, Cysteine, SAM and Taurine Metabolism	42989	LC/MS Polar	100004056	1650	138.023	7882	107-68-6
met624	1967	N-oleoylserine	Lipid	Endocannabinoid	57664	LC/MS Neg	100015641	5600	368.281
met625	1945	N-oleoyltaurine	Lipid	Endocannabinoid	39732	LC/MS Neg	100003119	5610	388.253	6437033	52514-04-2
met626	1369	nonadecanoate (19:0)	Lipid	Long Chain Saturated Fatty Acid	1356	LC/MS Neg	892	6068	297.28	12591	646-30-0	C16535	HMDB00772
met627	1590	nonadecenamide (19:1)*	Lipid	Fatty Acid, Amide	62444	LC/MS Pos Late	100020762	1737	296.295
met628	1665	nonanoylcarnitine (C9)	Lipid	Fatty Acid Metabolism (Acyl Carnitine, Medium Chain)	61775	LC/MS Pos Late	100006620	1010	302.233				HMDB13288
met629	4257	norcotinine	Xenobiotics	Tobacco Metabolite	57782	LC/MS Pos Early	100002715	2156	163.087	413	17114-40-8		HMDB01297
met630	5243	norfluoxetine	Xenobiotics	Drug - Psychoactive	37252	LC/MS Pos Late	100003769	1008	296.126	4541	83891-03-6		HMDB60551
met631	1643	N-palmitoylglycine	Lipid	Fatty Acid Metabolism (Acyl Glycine)	42092	LC/MS Neg	100003686	5580	312.254	151008	2441-41-0		HMDB13034
met632	1969	N-palmitoylserine	Lipid	Endocannabinoid	57659	LC/MS Neg	100015640	5557	342.265	6453686	58725-46-5;474943-14-1
met633	1947	N-palmitoyltaurine	Lipid	Endocannabinoid	39835	LC/MS Neg	100003239	5560	362.237		83982-06-3
met634	1968	N-stearoylserine*	Lipid	Endocannabinoid	61822	LC/MS Neg	100019957	5777	370.296
met635	1946	N-stearoyltaurine	Lipid	Endocannabinoid	39730	LC/MS Neg	100003240	5782	390.268	168274	63155-80-6
met636	22	O-acetylhomoserine	Amino Acid	Glycine, Serine and Threonine Metabolism	31539	LC/MS Polar	100001129	1850	160.061	439389	7540-67-2	C01077
met637	4208	o-cresol sulfate	Xenobiotics	Benzoate Metabolism	36845	LC/MS Neg	100001806	2796	187.007	11615528
met638	1547	octadecadienedioate (C18:2-DC)*	Lipid	Fatty Acid, Dicarboxylate	61860	LC/MS Neg	100019982	4676	309.207
met639	1545	octadecanedioate (C18)	Lipid	Fatty Acid, Dicarboxylate	36754	LC/MS Neg	100001615	5043	313.238	70095	871-70-5		HMDB00782
met640	1717	octadecanedioylcarnitine (C18-DC)*	Lipid	Fatty Acid Metabolism (Acyl Carnitine, Dicarboxylate)	61867	LC/MS Pos Late	100005998	1227	458.348		123233-50-1
met641	1546	octadecenedioate (C18:1-DC)	Lipid	Fatty Acid, Dicarboxylate	61861	LC/MS Neg	100019978	4875	311.223
met642	1718	octadecenedioylcarnitine (C18:1-DC)*	Lipid	Fatty Acid Metabolism (Acyl Carnitine, Dicarboxylate)	61865	LC/MS Pos Late	100005996	1180	456.332		251981-06-3
met643	1664	octanoylcarnitine (C8)	Lipid	Fatty Acid Metabolism (Acyl Carnitine, Medium Chain)	33936	LC/MS Pos Late	100001247	950	288.217	123701	3671-77-0	C02838	HMDB00791
met644	5247	O-desmethylvenlafaxine	Xenobiotics	Drug - Psychoactive	43334	LC/MS Pos Late	100004173	660	264.196	125017	300827-87-6	D07793	HMDB60532
met645	1591	oleamide	Lipid	Fatty Acid, Amide	32458	LC/MS Neg	1504	6581	280.265	5283387	301-02-0	C19670	HMDB02117
met646	1384	oleate/vaccenate (18:1)	Lipid	Long Chain Monounsaturated Fatty Acid	52285	LC/MS Neg	100008930	5655	281.249	445639;5282761;5281127
met647	1932	oleoyl ethanolamide	Lipid	Endocannabinoid	38102	LC/MS Pos Late	1137	1661	326.305	5283454	11-58-0;111-58-0		HMDB02088
met648	1691	oleoylcarnitine (C18)	Lipid	Fatty Acid Metabolism (Acyl Carnitine, Monounsaturated)	35160	LC/MS Pos Late	100001501	1423	426.358	6441392	38677-66-6		HMDB05065
met649	1739	oleoylcholine	Lipid	Fatty Acid Metabolism (Acyl Choline)	53260	LC/MS Pos Late	100009331	1449	368.352
met650	430	ornithine	Amino Acid	Urea cycle; Arginine and Proline Metabolism	1493	LC/MS Pos Early	444	2800	133.097	6262	3184-13-2	C00077	HMDB03374
met651	3886	orotate	Nucleotide	Pyrimidine Metabolism, Orotate containing	1505	LC/MS Polar	445	1638.1	155.01	967	50887-69-9	C00295	HMDB00226
met652	3888	orotidine	Nucleotide	Pyrimidine Metabolism, Orotate containing	35172	LC/MS Polar	100001416	2250	287.052	92751	314-50-1		HMDB00788
met653	5398	O-sulfo-L-tyrosine	Xenobiotics	Chemical	45413	LC/MS Neg	100005384	990	260.023	514186
met654	4025	oxalate (ethanedioate)	Cofactors and Vitamins	Ascorbate and Aldarate Metabolism	20694	LC/MS Neg	100000841	603	88.988	971	144-62-7	C00209	HMDB02329
met655	1592	palmitamide (16:0)	Lipid	Fatty Acid, Amide	42095	LC/MS Pos Late	100003915	1661	256.264	69421	629-54-9		HMDB12273
met656	1366	palmitate (16:0)	Lipid	Long Chain Saturated Fatty Acid	1336	LC/MS Neg	424	5618	255.233	985	57-10-3	C00249	HMDB00220
met657	1593	palmitoleamide (16:1)*	Lipid	Fatty Acid, Amide	62438	LC/MS Neg	100020753	5940	252.233
met658	1380	palmitoleate (16:1n7)	Lipid	Long Chain Monounsaturated Fatty Acid	33447	LC/MS Neg	452	5475	253.217	445638	373-49-9	C08362	HMDB03229
met659	1690	palmitoleoylcarnitine (C16:1)*	Lipid	Fatty Acid Metabolism (Acyl Carnitine, Monounsaturated)	53223	LC/MS Pos Late	100009406	1357	398.327	71464547
met660	1740	palmitoloelycholine	Lipid	Fatty Acid Metabolism (Acyl Choline)	53257	LC/MS Pos Late	100009334	1385	340.321
met661	1935	palmitoyl ethanolamide	Lipid	Endocannabinoid	38165	LC/MS Neg	1489	6300	298.275	4671	544-31-0	C16512	HMDB02100
met662	1672	palmitoylcarnitine (C16)	Lipid	Fatty Acid Metabolism (Acyl Carnitine, Long Chain Saturated)	44681	LC/MS Pos Late	100000776	1425	400.342	461	6865-14-1	C02990	HMDB00222
met663	1738	palmitoylcholine	Lipid	Fatty Acid Metabolism (Acyl Choline)	52944	LC/MS Pos Late	100009233	1482	342.337	151731
met664	2852	palmitoyl-sphingosine-phosphoethanolamine (d18:1/16:0)	Lipid	Ceramide PEs	62984	LC/MS Pos Late	100021162	2207	661.528
met665	4005	pantoate	Cofactors and Vitamins	Pantothenate and CoA Metabolism	63061	LC/MS Neg	100002613	1143	147.066	439251	470-29-1	C00522
met666	5152	pantoprazole	Xenobiotics	Drug - Gastrointestinal	38609	LC/MS Pos Late	100002808	800	366.072	4679	102625-70-7	C11806	HMDB05017
met667	4006	pantothenate (Vitamin B5)	Cofactors and Vitamins	Pantothenate and CoA Metabolism	1508	LC/MS Neg	1024	1498.7	218.103	6613	137-08-6	C00864	HMDB00210
met668	4233	paraxanthine	Xenobiotics	Xanthine Metabolism	18254	LC/MS Neg	100000453	2279	179.058	4687	611-59-6	C13747	HMDB01860
met669	212	p-cresol glucuronide*	Amino Acid	Tyrosine Metabolism	48841	LC/MS Neg	100006191	2420	283.082	154035	17680-99-8		HMDB11686
met670	4201	p-cresol sulfate	Xenobiotics	Benzoate Metabolism	36103	LC/MS Neg	100001315	2890	187.007	4615423	3233-57-7		HMDB11635
met671	1354	pelargonate (9:0)	Lipid	Medium Chain Fatty Acid	12035	LC/MS Neg	437	4798	157.123	8158	112-05-0	C01601	HMDB00847
met672	1594	pentadecanamide (15:0)*	Lipid	Fatty Acid, Amide	62446	LC/MS Pos Late	100020757	1577	242.248
met673	1365	pentadecanoate (15:0)	Lipid	Long Chain Saturated Fatty Acid	1361	LC/MS Neg	980	5521	241.217	13849	1002-84-2;10002-84-2	C16537	HMDB00826
met674	5649	pentose acid*	Partially Characterized Molecules	Partially Characterized Molecules	63264	LC/MS Polar	100021467	2180	165.041
met675	5493	perfluorooctanesulfonate (PFOS)	Xenobiotics	Chemical	57564	LC/MS Polar	100010955	662	498.93	74483	1763-23-1	C18142	HMDB59586
met676	5536	perfluorooctanoate (PFOA)	Xenobiotics	Chemical	62071	LC/MS Polar	100020208	685	412.966	9554			HMDB59587
met677	177	phenol sulfate	Amino Acid	Tyrosine Metabolism	32553	LC/MS Neg	100001510	2156	172.991	74426	937-34-8	C02180	HMDB60015
met678	147	phenylacetate	Amino Acid	Phenylalanine Metabolism	57745	LC/MS Neg	100000011	2150	91.0554	999	103-82-2	C07086	HMDB00209
met679	1057	phenylacetylcarnitine	Peptide	Acetylated Peptides	48425	LC/MS Pos Early	100006108	3092	280.154	101724840	287108-21-8
met680	1060	phenylacetylglutamine	Peptide	Acetylated Peptides	35126	LC/MS Neg	100001417	2330	263.104	92258	28047-15-6	C04148	HMDB06344
met681	132	phenylalanine	Amino Acid	Phenylalanine Metabolism	64	LC/MS Pos Early	460	2878	166.086	6140	63-91-2	C00079	HMDB00159
met682	858	phenylalanylhydroxyproline*	Peptide	Dipeptide	63039	LC/MS Neg	100021238	2225	277.119				HMDB28996,HMDB11176
met683	143	phenyllactate (PLA)	Amino Acid	Phenylalanine Metabolism	22130	LC/MS Neg	100000774	2208	165.056	3848	828-01-3	C05607	HMDB00779
met684	142	phenylpyruvate	Amino Acid	Phenylalanine Metabolism	566	LC/MS Neg	241	2515	163.04	997	156-06-9	C00166	HMDB00205
met685	1332	phosphate	Energy	Oxidative Phosphorylation	42109	LC/MS Pos Early	461	576	98.9842	1061	7664-38-2	C00009	HMDB01429
met686	2007	phosphoethanolamine (PE)	Lipid	Phospholipid Metabolism	1600	LC/MS Pos Early	1026	700	142.026	1015	1071-23-4	C00346	HMDB00224
met687	4578	phytanate	Xenobiotics	Food Component/Plant	598	LC/MS Neg	466	5908	311.296	26840	14721-66-5	C01607	HMDB00801
met688	260	picolinate	Amino Acid	Tryptophan Metabolism	1512	LC/MS Pos Early	1022	910	124.039	1018	98-98-6	C10164	HMDB02243
met689	1654	picolinoylglycine	Lipid	Fatty Acid Metabolism (Acyl Glycine)	63057	LC/MS Neg	100021198	1867	179.046	11788622	5616-29-5		HMDB59766
met690	1714	pimeloylcarnitine/3-methyladipoylcarnitine (C7-DC)	Lipid	Fatty Acid Metabolism (Acyl Carnitine, Dicarboxylate)	53224	LC/MS Pos Early	100009407	2773	304.175
met691	123	pipecolate	Amino Acid	Lysine Metabolism	1444	LC/MS Pos Early	1025	2200	130.086	849	4043-87-2	C00408	HMDB00070
met692	4584	piperine	Xenobiotics	Food Component/Plant	33935	LC/MS Pos Late	100001267	1168	286.144	638024	94-62-2	C03882	HMDB29377
met693	2997	pregnanediol-3-glucuronide	Lipid	Progestin Steroids	40708	LC/MS Neg	100003470	5145	495.296	123796	1852-49-9		HMDB10318
met694	3002	pregnanolone/allopregnanolone sulfate	Lipid	Progestin Steroids	48394	LC/MS Neg	100006173	5160	397.205
met695	2974	pregnen-diol disulfate*	Lipid	Pregnenolone Steroids	32562	LC/MS Neg	100001993	3868	238.077
met696	2973	pregnenediol sulfate (C21H34O5S)*	Lipid	Pregnenolone Steroids	32619	LC/MS Neg	100002067	5000	397.205		1247-64-9
met697	2976	pregnenetriol disulfate*	Lipid	Pregnenolone Steroids	62921	LC/MS Neg	100021104	3504	246.075
met698	2975	pregnenetriol sulfate*	Lipid	Pregnenolone Steroids	62922	LC/MS Neg	100021103	4749	413.2
met699	2957	pregnenolone sulfate	Lipid	Pregnenolone Steroids	38170	LC/MS Neg	100002129	5100	395.19	105074	1247-64-9		HMDB00774
met700	1495	pristanate	Lipid	Fatty Acid, Branched	38271	LC/MS Neg	477	5773	297.28	123929	1189-37-3		HMDB00795
met701	456	prolylhydroxyproline	Amino Acid	Urea cycle; Arginine and Proline Metabolism	35127	LC/MS Pos Early	100001167	2128	229.118	11673055	18684-24-7		HMDB06695
met702	438	proline	Amino Acid	Urea cycle; Arginine and Proline Metabolism	1898	LC/MS Pos Early	480	1603	116.071	145742	147-85-3	C00148	HMDB00162
met703	871	prolylglycine	Peptide	Dipeptide	40703	LC/MS Pos Early	100003674	2136	173.092	6426709	2578-57-6		HMDB11178
met704	1618	propionylcarnitine (C3)	Lipid	Fatty Acid Metabolism (also BCAA Metabolism)	32452	LC/MS Pos Early	100001162	2590	218.139	107738	17298-37-2	C03017	HMDB00824
met705	1619	propionylglycine (C3)	Lipid	Fatty Acid Metabolism (also BCAA Metabolism)	31932	LC/MS Polar	100001150	1502.5	130.051	98681	21709-90-0		HMDB00783
met706	4195	propyl 4-hydroxybenzoate sulfate	Xenobiotics	Benzoate Metabolism	48460	LC/MS Neg	100006264	3971	259.028		162338-10-5
met707	3900	pseudouridine	Nucleotide	Pyrimidine Metabolism, Uracil containing	33442	LC/MS Neg	821	1100	243.062	15047	1445-07-4	C02067	HMDB00767
met708	4119	pyridoxate	Cofactors and Vitamins	Vitamin B6 Metabolism	31555	LC/MS Neg	100001121	2185	182.046	6723	82-82-6	C00847	HMDB00017
met709	52	pyroglutamine*	Amino Acid	Glutamate Metabolism	46225	LC/MS Pos Early	100001540	1900	129.066	134508	2353-44-8
met710	4691	pyrraline	Xenobiotics	Food Component/Plant	48428	LC/MS Neg	100001767	2304	253.119	122228	74509-14-1		HMDB33143
met711	1111	pyruvate	Carbohydrate	Glycolysis, Gluconeogenesis, and Pyruvate Metabolism	42582	LC/MS Neg	823	732.4	87.0088	1060	127-17-3	C00022	HMDB00243
met712	4498	quinate	Xenobiotics	Food Component/Plant	18335	LC/MS Polar	100000442	2432.9	191.056	6508	77-95-2	C00296	HMDB03072
met713	4999	quinine	Xenobiotics	Drug - Antibiotic	39767	LC/MS Pos Late	100002968	721	325.191	2728270	130-95-0
met714	3973	quinolinate	Cofactors and Vitamins	Nicotinate and Nicotinamide Metabolism	1899	LC/MS Pos Early	182	845	168.029	1066	89-00-9	C03722	HMDB00232
met715	4105	retinal	Cofactors and Vitamins	Vitamin A Metabolism	40807	LC/MS Pos Late	100004088	1666	285.221	638015		C00376	HMDB01358
met716	4097	retinol (Vitamin A)	Cofactors and Vitamins	Vitamin A Metabolism	1806	LC/MS Pos Late	498	1636	269.226	445354	68-26-8	C00473	HMDB00305
met717	1134	ribitol	Carbohydrate	Pentose Metabolism	15772	LC/MS Polar	100000406	1789.6	151.061	6912	488-81-3	C00474	HMDB00508
met718	1135	ribonate	Carbohydrate	Pentose Metabolism	27731	LC/MS Polar	100001007	2425	165.041	5460677	1255190	C01685	HMDB00867
met719	1159	ribulonate/xylulonate/lyxonate*	Carbohydrate	Pentose Metabolism	61858	LC/MS Polar	100019968	2350	165.041
met720	60	S-1-pyrroline-5-carboxylate	Amino Acid	Glutamate Metabolism	42370	LC/MS Pos Early	35	1528	114.055	1196	2906-39-0	C04322	HMDB01301
met721	4617	saccharin	Xenobiotics	Food Component/Plant	21151	LC/MS Neg	100000870	2000	181.992	5143	81-07-2	D01085	HMDB29723
met722	394	S-adenosylhomocysteine (SAH)	Amino Acid	Methionine, Cysteine, SAM and Taurine Metabolism	42382	LC/MS Neg	197	1832.4	383.114	439155	979-92-0	C00021	HMDB00939
met723	5315	salicylate	Xenobiotics	Drug - Topical Agents	1515	LC/MS Polar	501	802	137.024	338	69-72-7	C00805	HMDB01895
met724	4901	salicyluric glucuronide*	Xenobiotics	Drug - Analgesics, Anesthetics	33384	LC/MS Neg	100001332	1463	370.078
met725	4620	S-allylcysteine	Xenobiotics	Food Component/Plant	43239	LC/MS Pos Early	100004509	2690	162.058	98280	21593-77-1		HMDB34323
met726	4	sarcosine	Amino Acid	Glycine, Serine and Threonine Metabolism	1516	LC/MS Pos Early	1023	1280	90.055	1088	107-97-1	C00213	HMDB00271
met727	1528	sebacate (C10-DC)	Lipid	Fatty Acid, Dicarboxylate	32398	LC/MS Neg	100001211	1788	201.113	5192	111-20-6	C08277	HMDB00792
met728	9	serine	Amino Acid	Glycine, Serine and Threonine Metabolism	1648	LC/MS Pos Early	503	1239	106.05	5951	56-45-1	C00065	HMDB00187
met729	265	serotonin	Amino Acid	Tryptophan Metabolism	2342	LC/MS Pos Early	504	2550	177.102	5202	153-98-0	C00780	HMDB00259
met730	405	S-methylcysteine	Amino Acid	Methionine, Cysteine, SAM and Taurine Metabolism	39592	LC/MS Neg	100002749	880	134.028	24417	1187-84-4		HMDB02108
met731	406	S-methylcysteine sulfoxide	Amino Acid	Methionine, Cysteine, SAM and Taurine Metabolism	43378	LC/MS Pos Early	100002927	900	152.038	82142	6853-87-8		HMDB29432
met732	484	spermidine	Amino Acid	Polyamine Metabolism	485	LC/MS Pos Early	50	3355	146.165	1102	124-20-9	C00315	HMDB01257
met733	2728	sphingadienine	Lipid	Sphingolipid Synthesis	57426	LC/MS Pos Late	100015643	1350	298.274	6449795	25696-03-1
met734	2726	sphinganine	Lipid	Sphingolipid Synthesis	17769	LC/MS Pos Late	313	1413	302.305	3126	3102-56-5	C00836	HMDB00269
met735	2727	sphinganine-1-phosphate	Lipid	Sphingolipid Synthesis	52605	LC/MS Pos Late	100001876	1431	382.272	520	19794-97-9		HMDB01383
met736	2877	sphingosine	Lipid	Sphingosines	17747	LC/MS Pos Late	297	1393	300.29	5353955	123-78-4	C00319	HMDB00252
met737	2879	sphingosine 1-phosphate	Lipid	Sphingosines	34445	LC/MS Pos Late	100000626	1375	380.256	5283560	26993-30-6	C06124	HMDB00277
met738	4639	stachydrine	Xenobiotics	Food Component/Plant	34384	LC/MS Pos Early	100001296	1440	144.102	115244	4136-37-2	C10172	HMDB04827
met739	1595	stearamide (18:0)	Lipid	Fatty Acid, Amide	37487	LC/MS Pos Late	100002105	1800	284.295	31292	124-26-5	C13846	HMDB34146
met740	1368	stearate (18:0)	Lipid	Long Chain Saturated Fatty Acid	1358	LC/MS Neg	439	5872	283.264	5281	57-11-4	C01530	HMDB00827
met741	1407	stearidonate (18:4n3)	Lipid	Long Chain Polyunsaturated Fatty Acid (n3 and n6)	33969	LC/MS Neg	100001229	5395	275.202	5312508	111174-40-4	C16300	HMDB06547
met742	1674	stearoylcarnitine (C18)	Lipid	Fatty Acid Metabolism (Acyl Carnitine, Long Chain Saturated)	34409	LC/MS Pos Late	100001391	1485	428.373	6426855	18822-91-8		HMDB00848
met743	1745	stearoylcholine*	Lipid	Fatty Acid Metabolism (Acyl Choline)	57464	LC/MS Pos Late	100015759	1520	370.368
met744	1523	suberate (C8-DC)	Lipid	Fatty Acid, Dicarboxylate	15730	LC/MS Polar	100000016	2577.6	173.082	10457	505-48-6	C08278	HMDB00893
met745	1314	succinate	Energy	TCA Cycle	1437	LC/MS Polar	252	3149	117.019	1110	110-15-6	C00042	HMDB00254
met746	421	succinoyltaurine	Amino Acid	Methionine, Cysteine, SAM and Taurine Metabolism	63678	LC/MS Polar	100021220	2572	224.023
met747	1313	succinylcarnitine (C4-DC)	Energy	TCA Cycle	37058	LC/MS Pos Early	100001948	2291	262.128	71464481	256928-74-2		HMDB61717
met748	4304	sucralose	Xenobiotics	Food Component/Plant	36649	LC/MS Neg	100001789	3140	395.007	71485	56038-13-2	C12285	HMDB31554
met749	4596	sulfate of piperine metabolite C16H19NO3 (2)*	Xenobiotics	Food Component/Plant	62295	LC/MS Neg	100020496	4112	352.086
met750	4597	sulfate of piperine metabolite C16H19NO3 (3)*	Xenobiotics	Food Component/Plant	62296	LC/MS Neg	100020497	4200	352.086
met751	4602	sulfate of piperine metabolite C18H21NO3 (1)*	Xenobiotics	Food Component/Plant	62297	LC/MS Neg	100020502	4481	378.102
met752	4604	sulfate of piperine metabolite C18H21NO3 (3)*	Xenobiotics	Food Component/Plant	62299	LC/MS Neg	100020504	4630	378.102
met753	5395	sulfate*	Xenobiotics	Chemical	46960	LC/MS Neg	100002528	616	96.9601	1118	14808-79-8	C00059	HMDB01448
met754	4647	tartarate	Xenobiotics	Food Component/Plant	15336	LC/MS Neg	100000295	615.3	149.009	444305	87-69-4;6106-24-7	C00898	HMDB00956
met755	4773	tartronate (hydroxymalonate)	Xenobiotics	Food Component/Plant	20693	LC/MS Neg	100000840	610	118.999	45	80-69-3	C02287	HMDB35227
met756	418	taurine	Amino Acid	Methionine, Cysteine, SAM and Taurine Metabolism	2125	LC/MS Pos Early	512	660	126.022	1123	107-35-7	C00245	HMDB00251
met757	3155	tauro-beta-muricholate	Lipid	Primary Bile Acid Metabolism	33983	LC/MS Neg	100001250	4774	514.284	168408	25696-60-0		HMDB00932
met758	3151	taurochenodeoxycholate	Lipid	Primary Bile Acid Metabolism	18494	LC/MS Neg	1629	5250	498.289	387316	6009-98-9	C05465	HMDB00951
met759	3224	taurochenodeoxycholic acid 3-sulfate	Lipid	Secondary Bile Acid Metabolism	62890	LC/MS Neg	100021093	4809	288.62				HMDB02486
met760	3144	taurocholate	Lipid	Primary Bile Acid Metabolism	18497	LC/MS Neg	1648	5150	514.284	6675	145-42-6	C05122	HMDB00036
met761	3219	taurocholenate sulfate*	Lipid	Secondary Bile Acid Metabolism	32807	LC/MS Neg	100001990	4750	279.614
met762	3175	taurodeoxycholate	Lipid	Secondary Bile Acid Metabolism	12261	LC/MS Neg	1668	5257.4	498.289	2733768	207737-97-1	C05463	HMDB00896
met763	3176	taurodeoxycholic acid 3-sulfate	Lipid	Secondary Bile Acid Metabolism	62889	LC/MS Neg	100006644	4850	288.62
met764	3187	taurolithocholate 3-sulfate	Lipid	Secondary Bile Acid Metabolism	36850	LC/MS Neg	100001658	5027	280.622	440071	64936-83-0	C03642	HMDB02580
met765	3201	tauroursodeoxycholate	Lipid	Secondary Bile Acid Metabolism	39378	LC/MS Neg	100002912	5025	498.289	9848818	14605-22-2		HMDB00874
met766	1541	tetradecadienedioate (C14:2-DC)*	Lipid	Fatty Acid, Dicarboxylate	62918	LC/MS Neg	100021100	3148	253.144
met767	1400	tetradecadienoate (14:2)*	Lipid	Long Chain Polyunsaturated Fatty Acid (n3 and n6)	62850	LC/MS Neg	100020343	5292	223.17	5312409	39039-37-7		HMDB00560
met768	1538	tetradecanedioate (C14)	Lipid	Fatty Acid, Dicarboxylate	35669	LC/MS Neg	100001613	3985	257.176	13185	821-38-5		HMDB00872
met769	3033	tetrahydrocortisol sulfate (1)	Lipid	Corticosteroids	62793	LC/MS Neg	100020848	4276	445.19
met770	5280	THC carboxylic acid	Xenobiotics	Drug - Psychoactive	61836	LC/MS Neg	100016048	5263	343.192	107885
met771	5281	THC carboxylic acid glucuronide	Xenobiotics	Drug - Psychoactive	61848	LC/MS Neg	100016049	5224	519.224
met772	4234	theobromine	Xenobiotics	Xanthine Metabolism	18392	LC/MS Pos Early	100000445	1600	181.072	5429	83-67-0	C07480	HMDB02825
met773	4235	theophylline	Xenobiotics	Xanthine Metabolism	18394	LC/MS Neg	100000437	2356.9	179.058	2153	58-55-9	C07130	HMDB01889
met774	5534	thioproline	Xenobiotics	Chemical	53231	LC/MS Pos Early	100009232	1250	134.027	93176	34592-47-4
met775	4022	threonate	Cofactors and Vitamins	Ascorbate and Aldarate Metabolism	27738	LC/MS Polar	100001022	2384	135.03	151152	70753-61-6	C01620	HMDB00943
met776	16	threonine	Amino Acid	Glycine, Serine and Threonine Metabolism	1284	LC/MS Pos Early	564	1514	120.066	6288	72-19-5	C00188	HMDB00167
met777	4651	thymol sulfate	Xenobiotics	Food Component/Plant	36095	LC/MS Neg	100001757	4410	229.054		89-83-8	C09908	HMDB01878
met778	229	thyroxine	Amino Acid	Tyrosine Metabolism	2761	LC/MS Neg	1094	4808	775.679	5819	51-48-9	C01829	HMDB01918
met779	353	tiglyl carnitine (C5)	Amino Acid	Leucine, Isoleucine and Valine Metabolism	35428	LC/MS Pos Early	100001597	2962	244.154	22833596	64191-86-2		HMDB02366
met780	454	hydroxyproline	Amino Acid	Urea cycle; Arginine and Proline Metabolism	32306	LC/MS Pos Early	1001	1064	132.065	5810	51-35-4	C01157	HMDB00725
met781	74	trans-urocanate	Amino Acid	Histidine Metabolism	607	LC/MS Polar	537	1882.5	137.036	736715	104-98-3	C00785	HMDB00301
met782	1537	tridecenedioate (C13:1-DC)*	Lipid	Fatty Acid, Dicarboxylate	62919	LC/MS Neg	100002199	3051	241.144
met783	3994	trigonelline (N'-methylnicotinate)	Cofactors and Vitamins	Nicotinate and Nicotinamide Metabolism	32401	LC/MS Pos Early	100001092	1388	138.055	5570	535-83-1	C01004	HMDB00875
met784	2012	trimethylamine N-oxide	Lipid	Phospholipid Metabolism	40406	LC/MS Pos Early	100003397	2100	76.0757	1145	1184-78-7	C01104	HMDB00925
met785	235	tryptophan	Amino Acid	Tryptophan Metabolism	54	LC/MS Pos Early	565	2986	205.097	6305	73-22-3	C00078	HMDB00929
met786	244	tryptophan betaine	Amino Acid	Tryptophan Metabolism	37097	LC/MS Pos Early	100001743	2673	247.144	442106	20671-76-5	C09213	HMDB61115
met787	213	tyramine O-sulfate	Amino Acid	Tyrosine Metabolism	48408	LC/MS Neg	100006092	1565	216.034	153005	30223-92-8		HMDB06409
met788	154	tyrosine	Amino Acid	Tyrosine Metabolism	1299	LC/MS Pos Early	815	2430	182.081	6057	60-18-4	C00082	HMDB00158
met789	4693	umbelliferone sulfate	Xenobiotics	Food Component/Plant	48674	LC/MS Neg	100006282	2440	240.981	129659	69526-88-1
met790	1530	undecanedioate (C11-DC)	Lipid	Fatty Acid, Dicarboxylate	42395	LC/MS Neg	100001617	2440	215.129	15816	1852-04-6		HMDB00888
met791	1686	undecenoylcarnitine (C11:1)	Lipid	Fatty Acid Metabolism (Acyl Carnitine, Monounsaturated)	63613	LC/MS Pos Late	100021131	1069	328.248
met792	3899	uracil	Nucleotide	Pyrimidine Metabolism, Uracil containing	605	LC/MS Polar	825	1089.7	111.02	1174	66-22-8	C00106	HMDB00300
met793	3811	urate	Nucleotide	Purine Metabolism, (Hypo)Xanthine/Inosine containing	1604	LC/MS Neg	1134	757.1	167.021	1175	69-93-2;120K5305	C00366	HMDB00289
met794	428	urea	Amino Acid	Urea cycle; Arginine and Proline Metabolism	1670	LC/MS Neg	533	720	103.015	1176	57-13-6	C00086	HMDB00294
met795	3898	uridine	Nucleotide	Pyrimidine Metabolism, Uracil containing	606	LC/MS Neg	535	1457.6	243.062	6029	58-96-8	C00299	HMDB00296
met796	3189	ursodeoxycholate	Lipid	Secondary Bile Acid Metabolism	1605	LC/MS Neg	1135	5055	391.285	31401	128-13-2	C07880	HMDB00946
met797	1350	valerate (5:0)	Lipid	Short Chain Fatty Acid	33443	LC/MS Neg	1136	1718	101.061	7991	109-52-4	C00803	HMDB00892
met798	365	valine	Amino Acid	Leucine, Isoleucine and Valine Metabolism	1649	LC/MS Neg	566	909.4	116.072	6287	72-18-4	C00183	HMDB00883
met799	5201	valproate (2-propylpentanoate)	Xenobiotics	Drug - Neurological	22290	LC/MS Neg	100000779	3885.6	143.108	3121	99-66-1	C07185	HMDB01877
met800	5202	valproic acid glucuronide	Xenobiotics	Drug - Neurological	62883	LC/MS Neg	100020273	4122	319.14	88111			HMDB00901
met801	954	valylglycine	Peptide	Dipeptide	40475	LC/MS Neg	100003641	1506	173.093	136487	686-43-1		HMDB29127
met802	188	vanillactate	Amino Acid	Tyrosine Metabolism	54910	LC/MS Neg	100006129	1625	211.061	160637	2475-56-1		HMDB00913
met803	4784	vanillic acid glycine	Xenobiotics	Food Component/Plant	63853	LC/MS Neg	100021363	1682	224.056	3083688			HMDB60026
met804	215	vanillic alcohol sulfate	Amino Acid	Tyrosine Metabolism	48733	LC/MS Neg	100006125	1808	233.012		754920-02-0
met805	189	vanillylmandelate (VMA)	Amino Acid	Tyrosine Metabolism	1567	LC/MS Neg	1111	941	197.046	1245	55-10-7	C05584	HMDB00291
met806	5246	venlafaxine	Xenobiotics	Drug - Psychoactive	38623	LC/MS Pos Late	100002807	848	278.212	5656	93413-69-5	C07187	HMDB05016
met807	3803	xanthine	Nucleotide	Purine Metabolism, (Hypo)Xanthine/Inosine containing	3147	LC/MS Polar	1004	2023	151.026	1188	69-89-6	C00385	HMDB00292
met808	3805	xanthosine	Nucleotide	Purine Metabolism, (Hypo)Xanthine/Inosine containing	15136	LC/MS Neg	100000299	1075	283.068	64959	146-80-5	C01762	HMDB00299
met809	256	xanthurenate	Amino Acid	Tryptophan Metabolism	15679	LC/MS Neg	100000015	1476	204.03	5699	59-007	C02470	HMDB00881
met810	1695	ximenoylcarnitine (C26:1)*	Lipid	Fatty Acid Metabolism (Acyl Carnitine, Monounsaturated)	57517	LC/MS Pos Late	100015836	1607	538.483
met811	1139	xylose	Carbohydrate	Pentose Metabolism	15581	LC/MS Polar	826	1727	195.051	135191	609-06-3	C00181	HMDB00098
met812		X - 07765			46590	LC/MS Neg
met813		X - 10458			47478	LC/MS Neg
met814		X - 11261			32578	LC/MS Pos Late
met815		X - 11299			46592	LC/MS Neg
met816		X - 11308			46390	LC/MS Neg
met817		X - 11315			49592	LC/MS Neg
met818		X - 11372			46594	LC/MS Neg
met819		X - 11378			46595	LC/MS Neg
met820		X - 11381			46347	LC/MS Neg
met821		X - 11407			46596	LC/MS Neg
met822		X - 11441			46360	LC/MS Neg
met823		X - 11442			46443	LC/MS Neg
met824		X - 11444			46460	LC/MS Neg
met825		X - 11470			46601	LC/MS Neg
met826		X - 11478			46602	LC/MS Neg
met827		X - 11483			47650	LC/MS Neg
met828		X - 11522			46914	LC/MS Neg
met829		X - 11530			46603	LC/MS Neg
met830		X - 11632			47493	LC/MS Neg
met831		X - 11787			33132	LC/MS Pos Early
met832		X - 11795			33140	LC/MS Pos Early
met833		X - 11843			46466	LC/MS Neg
met834		X - 11847			46488	LC/MS Neg
met835		X - 11849			46607	LC/MS Neg
met836		X - 11850			46507	LC/MS Neg
met837		X - 11852			46521	LC/MS Neg
met838		X - 11858			47654	LC/MS Neg
met839		X - 11880			46608	LC/MS Neg
met840		X - 12007			46610	LC/MS Neg
met841		X - 12013			46611	LC/MS Neg
met842		X - 12015			47390	LC/MS Neg
met843		X - 12026			47905	LC/MS Neg
met844		X - 12096			47686	LC/MS Pos Early
met845		X - 12100			47687	LC/MS Pos Early
met846		X - 12101			47642	LC/MS Pos Early
met847		X - 12104			52597	LC/MS Neg
met848		X - 12111			52797	LC/MS Neg
met849		X - 12112			47690	LC/MS Pos Early
met850		X - 12117			47695	LC/MS Pos Early
met851		X - 12193			46985	LC/MS Neg
met852		X - 12216			46613	LC/MS Neg
met853		X - 12221			47911	LC/MS Neg
met854		X - 12306			47917	LC/MS Neg
met855		X - 12407			46615	LC/MS Neg
met856		X - 12410			47921	LC/MS Neg
met857		X - 12411			46616	LC/MS Neg
met858		X - 12462			46620	LC/MS Pos Early
met859		X - 12524			46621	LC/MS Neg
met860		X - 12543			47922	LC/MS Neg
met861		X - 12544			46510	LC/MS Neg
met862		X - 12680			47437	LC/MS Pos Early
met863		X - 12707			47929	LC/MS Neg
met864		X - 12729			46623	LC/MS Neg
met865		X - 12730			47937	LC/MS Neg
met866		X - 12740			46627	LC/MS Neg
met867		X - 12798			46624	LC/MS Pos Early
met868		X - 12812			46986	LC/MS Neg
met869		X - 12816			46630	LC/MS Neg
met870		X - 12818			47943	LC/MS Neg
met871		X - 12822			46997	LC/MS Neg
met872		X - 12830			47662	LC/MS Neg
met873		X - 12844			46633	LC/MS Neg
met874		X - 12847			46364	LC/MS Neg
met875		X - 12849			46636	LC/MS Neg
met876		X - 12851			46639	LC/MS Neg
met877		X - 13431			47788	LC/MS Pos Late
met878		X - 13507			47439	LC/MS Pos Early
met879		X - 13553			47959	LC/MS Neg
met880		X - 13728			46645	LC/MS Neg
met881		X - 13729			47971	LC/MS Neg
met882		X - 13835			46646	LC/MS Neg
met883		X - 13866			46417	LC/MS Neg
met884		X - 14056			46632	LC/MS Pos Early
met885		X - 14939			46657	LC/MS Neg
met886		X - 15220			46658	LC/MS Neg
met887		X - 15461			46283	LC/MS Pos Early
met888		X - 15469			46640	LC/MS Pos Late
met889		X - 15486			46266	LC/MS Neg
met890		X - 15492			46662	LC/MS Neg
met891		X - 15503			46977	LC/MS Neg
met892		X - 15666			47800	LC/MS Pos Early
met893		X - 15728			46666	LC/MS Neg
met894		X - 16087			47988	LC/MS Neg
met895		X - 16124			46461	LC/MS Neg
met896		X - 16570			47013	LC/MS Neg
met897		X - 16576			46673	LC/MS Neg
met898		X - 16580			47804	LC/MS Pos Early
met899		X - 16649			47992	LC/MS Neg
met900		X - 16935			46681	LC/MS Neg
met901		X - 16944			46683	LC/MS Neg
met902		X - 16946			46517	LC/MS Neg
met903		X - 16964			46685	LC/MS Neg
met904		X - 17010			47993	LC/MS Neg
met905		X - 17185			46490	LC/MS Neg
met906		X - 17325			46672	LC/MS Neg
met907		X - 17328			47818	LC/MS Pos Late
met908		X - 17335			47820	LC/MS Pos Late
met909		X - 17340			47872	LC/MS Neg
met910		X - 17348			46989	LC/MS Neg
met911		X - 17351			48001	LC/MS Neg
met912		X - 17353			48003	LC/MS Neg
met913		X - 17357			48009	LC/MS Neg
met914		X - 17612			48052	LC/MS Neg
met915		X - 17653			46707	LC/MS Neg
met916		X - 17654			46709	LC/MS Neg
met917		X - 17655			48019	LC/MS Neg
met918		X - 17676			46970	LC/MS Neg
met919		X - 17685			48025	LC/MS Neg
met920		X - 17690			46710	LC/MS Neg
met921		X - 18886			48047	LC/MS Neg
met922		X - 18887			47301	LC/MS Neg
met923		X - 18899			47670	LC/MS Neg
met924		X - 18901			46690	LC/MS Neg
met925		X - 18913			46695	LC/MS Neg
met926		X - 18921			47671	LC/MS Neg
met927		X - 18922			46700	LC/MS Neg
met928		X - 19141			46701	LC/MS Neg
met929		X - 19183			47672	LC/MS Neg
met930		X - 19438			46261	LC/MS Neg
met931		X - 21258			46259	LC/MS Neg
met932		X - 21285			46294	LC/MS Neg
met933		X - 21286			46295	LC/MS Neg
met934		X - 21310			46354	LC/MS Neg
met935		X - 21312			46356	LC/MS Neg
met936		X - 21315			46359	LC/MS Neg
met937		X - 21319			46363	LC/MS Neg
met938		X - 21339			46384	LC/MS Neg
met939		X - 21342			46387	LC/MS Neg
met940		X - 21353			46398	LC/MS Neg
met941		X - 21364			46409	LC/MS Neg
met942		X - 21383			46428	LC/MS Neg
met943		X - 21410			46455	LC/MS Neg
met944		X - 21441			46486	LC/MS Neg
met945		X - 21442			46487	LC/MS Neg
met946		X - 21448			46493	LC/MS Neg
met947		X - 21467			46512	LC/MS Neg
met948		X - 21470			46515	LC/MS Neg
met949		X - 21471			46516	LC/MS Neg
met950		X - 21607			46674	LC/MS Neg
met951		X - 21733			46902	LC/MS Neg
met952		X - 21736			46905	LC/MS Neg
met953		X - 21740			46909	LC/MS Neg
met954		X - 21742			46911	LC/MS Neg
met955		X - 21752			46923	LC/MS Neg
met956		X - 21796			46972	LC/MS Neg
met957		X - 21803			46980	LC/MS Neg
met958		X - 21815			46992	LC/MS Neg
met959		X - 21821			46998	LC/MS Neg
met960		X - 21829			47006	LC/MS Neg
met961		X - 21834			47011	LC/MS Neg
met962		X - 21839			47016	LC/MS Neg
met963		X - 21845			47022	LC/MS Neg
met964		X - 21851			47028	LC/MS Neg
met965		X - 22143			47389	LC/MS Neg
met966		X - 22162			47417	LC/MS Pos Early
met967		X - 22519			47783	LC/MS Pos Early
met968		X - 22520			47784	LC/MS Neg
met969		X - 22771			48076	LC/MS Neg
met970		X - 22776			48081	LC/MS Neg
met971		X - 23587			49463	LC/MS Pos Early
met972		X - 23590			49466	LC/MS Pos Early
met973		X - 23593			49469	LC/MS Pos Early
met974		X - 23636			49512	LC/MS Pos Early
met975		X - 23639			49515	LC/MS Pos Early
met976		X - 23641			49517	LC/MS Pos Late
met977		X - 23644			49521	LC/MS Pos Early
met978		X - 23659			49536	LC/MS Pos Early
met979		X - 23665			49542	LC/MS Pos Early
met980		X - 23678			49555	LC/MS Pos Late
met981		X - 23680			49557	LC/MS Pos Late
met982		X - 23739			49637	LC/MS Pos Early
met983		X - 23780			49679	LC/MS Pos Early
met984		X - 23782			49681	LC/MS Pos Late
met985		X - 23787			49688	LC/MS Neg
met986		X - 23974			49883	LC/MS Neg
met987		X - 23984			52012	LC/MS Neg
met988		X - 23997			52025	LC/MS Pos Early
met989		X - 24243			52286	LC/MS Pos Early
met990		X - 24295			52483	LC/MS Neg
met991		X - 24306			52501	LC/MS Neg
met992		X - 24307			52502	LC/MS Neg
met993		X - 24328			52524	LC/MS Neg
met994		X - 24334			52530	LC/MS Neg
met995		X - 24337			52533	LC/MS Neg
met996		X - 24418			52647	LC/MS Neg
met997		X - 24422			52636	LC/MS Pos Early
met998		X - 24425			52655	LC/MS Pos Early
met999		X - 24435			52665	LC/MS Neg
met1000		X - 24455			52772	LC/MS Pos Early
met1001		X - 24456			52773	LC/MS Pos Early
met1002		X - 24475			52792	LC/MS Pos Early
met1003		X - 24494			52813	LC/MS Neg
met1004		X - 24544			52865	LC/MS Neg
met1005		X - 24546			52867	LC/MS Neg
met1006		X - 24556			52877	LC/MS Neg
met1007		X - 24571			52892	LC/MS Neg
met1008		X - 24574			52895	LC/MS Neg
met1009		X - 24588			52909	LC/MS Neg
met1010		X - 24637			53065	LC/MS Neg
met1011		X - 24669			53097	LC/MS Neg
met1012		X - 24699			53127	LC/MS Pos Early
met1013		X - 24747			53266	LC/MS Neg
met1014		X - 24748			53267	LC/MS Neg
met1015		X - 24812			54840	LC/MS Pos Early
met1016		X - 24849			54877	LC/MS Neg
met1017		X - 24947			57714	LC/MS Neg
met1018		X - 24949			57716	LC/MS Neg
met1019		X - 24951			57718	LC/MS Neg
met1020		X - 24953			57720	LC/MS Neg
met1021		X - 25172			62151	LC/MS Pos Early
met1022		X - 25217			62403	LC/MS Pos Early
met1023		X - 25265			62494	LC/MS Pos Early
met1024		X - 25267			62496	LC/MS Pos Early
met1025		X - 25271			62500	LC/MS Pos Early
met1026		X - 25279			62521	LC/MS Neg
met1027		X - 25343			62636	LC/MS Pos Early
met1028		X - 25371			62664	LC/MS Neg
met1029		X - 25419			62716	LC/MS Pos Early
met1030		X - 25420			62717	LC/MS Pos Early
met1031		X - 25422			62719	LC/MS Pos Early
met1032		X - 25433			62749	LC/MS Neg
met1033		X - 25519			62963	LC/MS Pos Early
met1034		X - 25520			62964	LC/MS Pos Early
met1035		X - 25523			62967	LC/MS Neg
met1036		X - 25524			62968	LC/MS Neg
met1037		X - 25617			63237	LC/MS Neg
met1038		X - 25790			63560	LC/MS Pos Early
met1039		X - 25810			63592	LC/MS Pos Early
met1040		X - 25828			63634	LC/MS Pos Early
met1041		X - 25948			63899	LC/MS Pos Early
met1042		X - 25957			63908	LC/MS Pos Early

## Sheet: Urine
code	pathway_sortorder	biochemical	super_pathway	sub_pathway	comp_id	platform	chemical_id	ri	mass	pubchem	cas	kegg	group_hmdb
met1	4590	(2,4 or 2,5)-dimethylphenol sulfate	Xenobiotics	Food Component/Plant	62533	LC/MS Neg	100020519	3474	201.023
met2	5261	(2-butoxyethoxy)acetic acid	Xenobiotics	Chemical	63380	LC/MS Neg	100021457	3025	175.098	106312
met3	465	(N(1) + N(8))-acetylspermidine	Amino Acid	Polyamine Metabolism	57814	LC/MS Pos Early	100016038	3080	188.176
met4	1659	(R)-3-hydroxybutyrylcarnitine	Lipid	Fatty Acid Metabolism (Acyl Carnitine, Hydroxy)	43264	LC/MS Pos Early	100003926	2400	248.149	53481617			HMDB13127
met5	1660	(S)-3-hydroxybutyrylcarnitine	Lipid	Fatty Acid Metabolism (Acyl Carnitine, Hydroxy)	52984	LC/MS Pos Early	100009271	2340	248.149				HMDB13127
met6	4597	(S)-a-amino-omega-caprolactam	Xenobiotics	Food Component/Plant	63339	LC/MS Pos Early	100021329	2378	129.102	439823	21568-87-6	C05328
met7	2456	1-(1-enyl-palmitoyl)-2-arachidonoyl-GPE (P-16:0/20:4)*	Lipid	Plasmalogen	52673	LC/MS Pos Late	100009002	2270	724.528				HMDB11352
met8	2452	1-(1-enyl-palmitoyl)-2-oleoyl-GPE (P-16:0/18:1)*	Lipid	Plasmalogen	52477	LC/MS Pos Late	100009005	2600	702.543				HMDB11342
met9	2469	1-(1-enyl-stearoyl)-2-arachidonoyl-GPE (P-18:0/20:4)*	Lipid	Plasmalogen	52475	LC/MS Pos Late	100008999	2511	752.559	9547058			HMDB05779
met10	4167	1,1-kestotetraose	Xenobiotics	Food Component/Plant	39796	LC/MS Neg	100003047	1381	665.215	166775	13133-07-8		HMDB39176
met11	5231	1,2,3-benzenetriol sulfate (1)	Xenobiotics	Chemical	48761	LC/MS Neg	100006373	1453	204.981
met12	5226	1,2,3-benzenetriol sulfate (2)	Xenobiotics	Chemical	48762	LC/MS Neg	100006374	1709	204.981
met13	1971	1,2-dipalmitoyl-GPC (16:0/16:0)	Lipid	Phosphatidylcholine (PC)	19130	LC/MS Pos Late	100000657	2365	734.569	452110	63-89-8		HMDB00564
met14	4081	1,3,7-trimethylurate	Xenobiotics	Xanthine Metabolism	34404	LC/MS Neg	100001397	1985	209.068	79437	5415-44-1	C16361	HMDB02123
met15	4078	1,3-dimethylurate	Xenobiotics	Xanthine Metabolism	32391	LC/MS Neg	100001106	1671.4	195.052	70346	944-73-0		HMDB01857
met16	1049	1,5-anhydroglucitol (1,5-AG)	Carbohydrate	Glycolysis, Gluconeogenesis, and Pyruvate Metabolism	20675	LC/MS Neg	100000580	802	163.061	64960	154-58-5	C07326	HMDB02712
met17	4190	1,6-anhydroglucose	Xenobiotics	Food Component/Plant	21049	LC/MS Polar	100000939	1175.5	207.051	2724705	498-07-7		HMDB00640
met18	4079	1,7-dimethylurate	Xenobiotics	Xanthine Metabolism	34400	LC/MS Neg	100001399	1578.6	195.052	91611	33868-03-0	C16356	HMDB11103
met19	3014	11beta-hydroxyandrosterone glucuronide	Lipid	Androgenic Steroids	63251	LC/MS Neg	100020541	4209	481.244
met20	2932	11-dehydrocorticosterone sulfate	Lipid	Corticosteroids	63074	LC/MS Neg	100020563	4296	423.148
met21	2955	11-ketoetiocholanolone glucuronide	Lipid	Androgenic Steroids	47135	LC/MS Neg	100005402	4280	479.229		17181-16-7
met22	2954	11-ketoetiocholanolone sulfate	Lipid	Androgenic Steroids	38167	LC/MS Neg	100002125	4420	383.153
met23	3093	12-dehydrocholate	Lipid	Secondary Bile Acid Metabolism	44644	LC/MS Neg	100001072	4871	405.265	94235	2458-08-4;2458-08-4		HMDB00400
met24	2957	16a-hydroxy DHEA 3-sulfate	Lipid	Androgenic Steroids	38168	LC/MS Neg	100002126	4240	383.153
met25	2879	17alpha-hydroxypregnanolone glucuronide	Lipid	Pregnenolone Steroids	47403	LC/MS Neg	100005418	5071.9	509.276
met26	322	1-carboxyethylisoleucine	Amino Acid	Leucine, Isoleucine and Valine Metabolism	62558	LC/MS Neg	100020427	2628	202.108
met27	283	1-carboxyethylleucine	Amino Acid	Leucine, Isoleucine and Valine Metabolism	62559	LC/MS Neg	100020425	2663	202.108
met28	130	1-carboxyethylphenylalanine	Amino Acid	Phenylalanine Metabolism	62566	LC/MS Neg	100020419	2844	236.093
met29	147	1-carboxyethyltyrosine	Amino Acid	Tyrosine Metabolism	62564	LC/MS Neg	100020421	1846	252.088
met30	345	1-carboxyethylvaline	Amino Acid	Leucine, Isoleucine and Valine Metabolism	62562	LC/MS Neg	100020423	2008	188.093
met31	4165	1-kestose	Xenobiotics	Food Component/Plant	22012	LC/MS Neg	100000980	1054	503.162	440080	470-69-9	C03661	HMDB11729
met32	84	1-methyl-4-imidazoleacetate	Amino Acid	Histidine Metabolism	32350	LC/MS Pos Early	100001208	2064	141.066	75810	2625-49-2	C05828	HMDB02820
met33	85	1-methyl-5-imidazoleacetate	Amino Acid	Histidine Metabolism	62946	LC/MS Pos Early	100002910	1989	141.066	6451814	4200-48-0		HMDB04988
met34	3700	1-methyladenine	Nucleotide	Purine Metabolism, Adenine containing	1527	LC/MS Pos Early	54	2133	150.077	78821	5142-22-3	C02216	HMDB11599
met35	4161	1-methyl-beta-carboline-3-carboxylic acid	Xenobiotics	Food Component/Plant	43449	LC/MS Neg	100004434	3190	225.067	5406157	22329-38-0
met36	467	1-methylguanidine	Amino Acid	Guanidino and Acetamido Metabolism	48114	LC/MS Pos Early	100000715	2149	74.0713	10111	22661-87-6	C02294	HMDB01522
met37	3734	1-methylguanine	Nucleotide	Purine Metabolism, Guanine containing	32395	LC/MS Neg	100001133	1643	164.058	70315	938-85-2		HMDB03282
met38	83	1-methylhistamine	Amino Acid	Histidine Metabolism	43831	LC/MS Pos Early	100001204	3040	126.103	3614	501-75-7	C05127	HMDB00898
met39	67	1-methylhistidine	Amino Acid	Histidine Metabolism	30460	LC/MS Neg	100001051	1227	168.078	92105	332-80-9	C01152	HMDB00001
met40	3688	1-methylhypoxanthine	Nucleotide	Purine Metabolism, (Hypo)Xanthine/Inosine containing	57771	LC/MS Pos Early	100004644	1530	151.061	70765	1125-39-9		HMDB13141
met41	3856	1-methylnicotinamide	Cofactors and Vitamins	Nicotinate and Nicotinamide Metabolism	27665	LC/MS Pos Early	55	1940	137.071	10129985	1005-24-9	C02918	HMDB00699
met42	4076	1-methylurate	Xenobiotics	Xanthine Metabolism	34395	LC/MS Pos Early	100001400	1461	183.051	69726	708-79-2	C16359	HMDB03099
met43	4082	1-methylxanthine	Xenobiotics	Xanthine Metabolism	34389	LC/MS Neg	100001405	1568.8	165.042	80220	6136-37-4	C16358	HMDB10738
met44	1955	1-myristoyl-2-palmitoyl-GPC (14:0/16:0)	Lipid	Phosphatidylcholine (PC)	19258	LC/MS Pos Late	100000672	2147	706.538	129657	69525-80-0		HMDB07869
met45	1978	1-palmitoyl-2-linoleoyl-GPC (16:0/18:2)	Lipid	Phosphatidylcholine (PC)	42446	LC/MS Pos Late	1537	2160	758.569	5287971	40811-94-7		HMDB07973
met46	1975	1-palmitoyl-2-oleoyl-GPC (16:0/18:1)	Lipid	Phosphatidylcholine (PC)	52461	LC/MS Pos Late	1539	2358	760.585	6436017	26853-31-6;26853-31-6		HMDB07972
met47	2095	1-palmitoyl-2-oleoyl-GPE (16:0/18:1)	Lipid	Phosphatidylethanolamine (PE)	19263	LC/MS Pos Late	1526	2509	718.538	5283496	26662-94-2		HMDB05320
met48	87	1-ribosyl-imidazoleacetate*	Amino Acid	Histidine Metabolism	61868	LC/MS Pos Early	100001668	2006	259.092	5117448	29605-99-0	C05131	HMDB02331
met49	2117	1-stearoyl-2-arachidonoyl-GPE (18:0/20:4)	Lipid	Phosphatidylethanolamine (PE)	52447	LC/MS Pos Late	100008977	2424	768.554	5289133			HMDB09003
met50	353	2,3-dihydroxy-2-methylbutyrate	Amino Acid	Leucine, Isoleucine and Valine Metabolism	57547	LC/MS Neg	100010869	787	133.051	301941	14868-24-7		HMDB29576
met51	370	2,3-dihydroxy-5-methylthio-4-pentenoate (DMTPA)*	Amino Acid	Methionine, Cysteine, SAM and Taurine Metabolism	62805	LC/MS Neg	100020893	1156	177.023
met52	4192	2,3-dihydroxyisovalerate	Xenobiotics	Food Component/Plant	38276	LC/MS Polar	100002417	1050	133.051	677	1756-18-9	C04039	HMDB12141
met53	4193	2,3-dihydroxypyridine	Xenobiotics	Food Component/Plant	21132	LC/MS Pos Early	100000861	1420	112.039	28115	16867-04-2
met54	5249	2,3-dimethylphenol sulfate	Xenobiotics	Chemical	62531	LC/MS Neg	100020517	3376	201.023
met55	339	2,3-dimethylsuccinate	Amino Acid	Leucine, Isoleucine and Valine Metabolism	20703	LC/MS Polar	100000849	2800	145.051	11848	13545-04-5
met56	4004	2,4,6-trihydroxybenzoate	Xenobiotics	Benzoate Metabolism	35892	LC/MS Neg	100001718	1574	169.014	66520	83-30-7		HMDB29649
met57	5220	2,4-dihydroxyhydrocinnamate	Xenobiotics	Chemical	47113	LC/MS Neg	100005258	1759	181.051	96384	5631-68-5		HMDB0126386
met58	5027	2,6-dihydroxybenzoic acid	Xenobiotics	Drug - Topical Agents	63042	LC/MS Neg	100020837	2575	153.019	9338	303-07-1		HMDB13676
met59	5250	2,6-dimethylphenol sulfate	Xenobiotics	Chemical	62535	LC/MS Neg	100020521	3342	201.023	7267			HMDB30540
met60	4196	2,8-quinolinediol	Xenobiotics	Food Component/Plant	42975	LC/MS Neg	100004206	3133	160.04	97250	15450-76-7	C06342
met61	4197	2,8-quinolinediol sulfate	Xenobiotics	Food Component/Plant	48691	LC/MS Neg	100004321	2612	239.997
met62	2884	21-hydroxypregnenolone disulfate	Lipid	Pregnenolone Steroids	46115	LC/MS Neg	100001999	3935	245.067	134595	1164-98-3
met63	4673	2-acetamidophenol sulfate	Xenobiotics	Drug - Analgesics, Anesthetics	48580	LC/MS Neg	100006190	2251	230.013	181671	40712-60-5
met64	4552	2-allylphenol sulfate	Xenobiotics	Food Component/Plant	37193	LC/MS Neg	100002000	3694	213.023
met65	5140	2-amino-2-methyl-1-propanol	Xenobiotics	Chemical	20687	LC/MS Pos Early	100000832	2245	90.0913	11807	124-68-5
met66	113	2-aminoadipate	Amino Acid	Lysine Metabolism	6146	LC/MS Polar	381	3500	160.062	469	542-32-5;1118-90-7	C00956	HMDB00510
met67	482	2-aminobutyrate	Amino Acid	Glutathione Metabolism	42374	LC/MS Pos Early	1128	2059	104.071	439691	1492-24-6	C02261	HMDB00650
met68	1545	2-aminoheptanoate	Lipid	Fatty Acid, Amino	43761	LC/MS Pos Early	100004542	3160	146.118	227939	1115-90-8
met69	1550	2-aminooctanoate	Lipid	Fatty Acid, Amino	43343	LC/MS Neg	100004227	3385	158.119	69522	644-90-6		HMDB00991
met70	5126	2-aminophenol sulfate	Xenobiotics	Chemical	43266	LC/MS Neg	100004322	1677	188.002	181670			HMDB61116
met71	1594	2-butenoylglycine	Lipid	Fatty Acid Metabolism (Acyl Glycine)	61785	LC/MS Neg	100016110	1380	142.051	6303498	71428-89-2
met72	3749	2'-deoxyguanosine	Nucleotide	Purine Metabolism, Guanine containing	1411	LC/MS Neg	348	1700	266.089	187790	961-07-9	C00330	HMDB00085
met73	5032	2-dimethylaminoethanol	Xenobiotics	Drug - Topical Agents	42562	LC/MS Pos Early	100001630	1983	90.0913		108-01-0	D07777	HMDB32231
met74	4027	2-ethylphenylsulfate	Xenobiotics	Benzoate Metabolism	36847	LC/MS Neg	100001809	3416	201.023
met75	4375	2-furoylcarnitine	Xenobiotics	Food Component/Plant	61771	LC/MS Pos Early	100016070	2672	256.118
met76	324	2-hydroxy-3-methylvalerate	Amino Acid	Leucine, Isoleucine and Valine Metabolism	36746	LC/MS Neg	100001541	1800	131.071	164623	488-15-3		HMDB00317
met77	4665	2-hydroxyacetaminophen sulfate*	Xenobiotics	Drug - Analgesics, Anesthetics	33173	LC/MS Neg	100001791	1674	246.008	86290013
met78	1464	2-hydroxyadipate	Lipid	Fatty Acid, Dicarboxylate	31934	LC/MS Polar	100001153	3000	161.046	193530	18294-85-4	C02360	HMDB00321
met79	484	2-hydroxybutyrate/2-hydroxyisobutyrate	Amino Acid	Glutathione Metabolism	52281	LC/MS Polar	100008928	1258	103.04
met80	1460	2-hydroxyglutarate	Lipid	Fatty Acid, Dicarboxylate	37253	LC/MS Pos Early	100002070	958	131.034	43	40951-21-1	C02630	HMDB0059655
met81	3982	2-hydroxyhippurate (salicylurate)	Xenobiotics	Benzoate Metabolism	18281	LC/MS Neg	1869	2184	194.046	10253	487-54-7	C07588	HMDB00840
met82	4680	2-hydroxyibuprofen	Xenobiotics	Drug - Analgesics, Anesthetics	43330	LC/MS Neg	100004169	3462	221.118	10443535	51146-55-5		HMDB60920
met83	1694	2-hydroxyoctanoate	Lipid	Fatty Acid, Monohydroxy	22036	LC/MS Neg	100000743	3736.8	159.103	94180	617-73-2		HMDB02264
met84	139	2-hydroxyphenylacetate	Amino Acid	Phenylalanine Metabolism	1432	LC/MS Polar	235	858.6	151.04	11970	614-75-5	C05852	HMDB00669
met85	1504	2-hydroxysebacate	Lipid	Fatty Acid, Dicarboxylate	63357	LC/MS Neg	100020378	1324	217.108	128458	103963-71-9		HMDB00424
met86	4200	2-isopropylmalate	Xenobiotics	Food Component/Plant	15667	LC/MS Polar	100000409	2605	175.061	77	3237-44-3	C02504	HMDB00402
met87	4519	2-keto-3-deoxy-gluconate	Xenobiotics	Food Component/Plant	48141	LC/MS Polar	100005946	1900	177.04	161227	17510-99-5	C00204	HMDB01353
met88	4667	2-methoxyacetaminophen glucuronide*	Xenobiotics	Drug - Analgesics, Anesthetics	33161	LC/MS Neg	100001795	1633	356.099	14367271
met89	4666	2-methoxyacetaminophen sulfate*	Xenobiotics	Drug - Analgesics, Anesthetics	47031	LC/MS Neg	100001793	1949	260.023	86290014
met90	5228	2-methoxyresorcinol sulfate	Xenobiotics	Chemical	48445	LC/MS Neg	100006184	1863	218.997		1446269-78-8
met91	326	2-methylbutyrylcarnitine (C5)	Amino Acid	Leucine, Isoleucine and Valine Metabolism	45095	LC/MS Pos Early	100001509	3050	246.17	6426901	31023-25-3		HMDB00378
met92	328	2-methylbutyrylglycine (C5)	Amino Acid	Leucine, Isoleucine and Valine Metabolism	31928	LC/MS Neg	100001155	1884	158.082	193872	52320-67-9		HMDB00339
met93	1276	2-methylcitrate	Energy	TCA Cycle	37483	LC/MS Pos Early	90	1370	224.077	439681	6061-96-7	C02225	HMDB00379
met94	1287	2-methylmalonylcarnitine (C4-DC)	Lipid	Fatty Acid Synthesis	35482	LC/MS Pos Early	100001596	2440	262.129	53481628	149181-64-6		HMDB13133
met95	15	2-methylserine	Amino Acid	Glycine, Serine and Threonine Metabolism	53229	LC/MS Pos Early	100009246	1652	120.066	94309		C02115
met96	5190	2-naphthol sulfate	Xenobiotics	Chemical	62520	LC/MS Neg	100020515	3658	223.007	74428
met97	1576	2-octenoylglutamine	Lipid	Fatty Acid Metabolism (Acyl Glutamine)	61803	LC/MS Neg	100016113	4020	269.151
met98	3808	2'-O-methylcytidine	Nucleotide	Pyrimidine Metabolism, Cytidine containing	57554	LC/MS Pos Early	100010895	2411	258.108	150971	2140-72-9
met99	3770	2'-O-methyluridine	Nucleotide	Pyrimidine Metabolism, Uracil containing	57655	LC/MS Neg	100010896	1831	257.078	102212	2140-76-3
met100	4201	2-oxindole-3-acetate	Xenobiotics	Food Component/Plant	40479	LC/MS Pos Early	100003109	2378	192.066	3080590	2971-31-5		HMDB35514
met101	5111	2-oxo-1-pyrrolidinepropionate	Xenobiotics	Chemical	40452	LC/MS Pos Early	100003265	1600	158.081	3146688	77191-38-9
met102	406	2-oxoarginine*	Amino Acid	Urea cycle; Arginine and Proline Metabolism	55072	LC/MS Pos Early	100002784	1760	174.087	558	663193	C03771	HMDB04225
met103	4106	2-piperidinone	Xenobiotics	Food Component/Plant	43400	LC/MS Pos Early	100004295	1675	100.076	12665	675-20-7		HMDB11749
met104	58	2-pyrrolidinone	Amino Acid	Glutamate Metabolism	31675	LC/MS Pos Early	100001081	1262	86.06	12025	616-45-5		HMDB02039
met105	1755	2R,3R-dihydroxybutyrate	Lipid	Fatty Acid, Dihydroxy	63109	LC/MS Polar	100002367	1543	119.035		759-06-8		HMDB00498
met106	1754	2S,3R-dihydroxybutyrate	Lipid	Fatty Acid, Dihydroxy	62950	LC/MS Polar	100002284	1660	119.035	10964471	5057-93-2		HMDB02453
met107	3790	3-(3-amino-3-carboxypropyl)uridine*	Nucleotide	Pyrimidine Metabolism, Uracil containing	62924	LC/MS Neg	100001426	1369	344.11	171198	52745-94-5
met108	4068	3-(3-hydroxyphenyl)propionate	Xenobiotics	Benzoate Metabolism	35635	LC/MS Neg	100001624	1980	165.056	91	621-54-5	C11457	HMDB00375
met109	4065	3-(3-hydroxyphenyl)propionate sulfate	Xenobiotics	Benzoate Metabolism	45415	LC/MS Neg	100005391	1294	245.013	187488	86321-32-6
met110	159	3-(4-hydroxyphenyl)lactate (HPLA)	Amino Acid	Tyrosine Metabolism	32197	LC/MS Neg	240	1379	181.051	9378	6482-98-0	C03672	HMDB00755
met111	4668	3-(cystein-S-yl)acetaminophen*	Xenobiotics	Drug - Analgesics, Anesthetics	34365	LC/MS Pos Early	100001797	2420	271.075	5233914
met112	4672	3-(methylthio)acetaminophen sulfate*	Xenobiotics	Drug - Analgesics, Anesthetics	62567	LC/MS Neg	100020827	2265	276.001
met113	4662	3-(N-acetyl-L-cystein-S-yl) acetaminophen	Xenobiotics	Drug - Analgesics, Anesthetics	45721	LC/MS Neg	2048	2094	311.071	83967	52372-86-8
met114	1758	3,4-dihydroxybutyrate	Lipid	Fatty Acid, Dihydroxy	62952	LC/MS Polar	100001730	2204	119.035		51267-44-8
met115	180	3,4-dihydroxyphenylacetate	Amino Acid	Tyrosine Metabolism	18296	LC/MS Neg	100000449	1040	123.045	547	102-32-9	C01161	HMDB01336
met116	204	3,4-dihydroxyphenylacetate sulfate	Amino Acid	Tyrosine Metabolism	48736	LC/MS Neg	100006254	800	246.992	193283	38339-04-7
met117	1587	3,4-methylene heptanoylglycine	Lipid	Fatty Acid Metabolism (Acyl Glycine)	55012	LC/MS Neg	100010861	3818	198.114
met118	1623	3,4-methyleneheptanoylcarnitine	Lipid	Fatty Acid Metabolism (Acyl Carnitine, Monounsaturated)	52929	LC/MS Neg	100009234	4096	346.187
met119	4209	3,5-dihydroxybenzoic acid	Xenobiotics	Food Component/Plant	37508	LC/MS Neg	100002054	785.4	153.019	7424	99-10-5		HMDB13677
met120	4080	3,7-dimethylurate	Xenobiotics	Xanthine Metabolism	34399	LC/MS Neg	100001398	1418	195.052	83126	13087-49-5	C16360	HMDB01982
met121	5123	3-acetylphenol	Xenobiotics	Chemical	42983	LC/MS Neg	100004099	3400	135.045	8487	121-71-1
met122	5124	3-acetylphenol sulfate	Xenobiotics	Chemical	48693	LC/MS Neg	100004326	2477	215.002
met123	2953	3alpha,21-dihydroxy-5beta-pregnane-11,20-dione 21-glucuronide	Lipid	Corticosteroids	47401	LC/MS Neg	100005417	4732	523.255
met124	404	3-amino-2-piperidone	Amino Acid	Urea cycle; Arginine and Proline Metabolism	62853	LC/MS Pos Early	100020361	2065	115.087	5200225	1892-22-4		HMDB00323
met125	3822	3-aminoisobutyrate	Nucleotide	Pyrimidine Metabolism, Thymine containing	1566	LC/MS Pos Early	1114	2190	104.071	64956	10569-72-9;214139-20-5	C05145	HMDB03911
met126	1242	3'-a-sialyl-N-acetyllactosamine	Carbohydrate	Aminosugar Metabolism	40042	LC/MS Polar	100003257	3300	673.231
met127	1502	3-carboxy-4-methyl-5-pentyl-2-furanpropionate (3-CMPFP)	Lipid	Fatty Acid, Dicarboxylate	61871	LC/MS Neg	100020004	4000	267.124	194501
met128	1500	3-carboxy-4-methyl-5-propyl-2-furanpropanoate (CMPF)	Lipid	Fatty Acid, Dicarboxylate	31787	LC/MS Neg	100001178	2800	239.092	123979	86879-39-2		HMDB61112
met129	4311	3-ethylcatechol sulfate (1)	Xenobiotics	Food Component/Plant	62796	LC/MS Neg	100020851	3422	217.018
met130	4312	3-ethylcatechol sulfate (2)	Xenobiotics	Food Component/Plant	62797	LC/MS Neg	100020852	3555	217.018
met131	4028	3-ethylphenylsulfate	Xenobiotics	Benzoate Metabolism	36848	LC/MS Neg	100001808	3530	201.023			C14386	HMDB62721
met132	4204	3-formylindole	Xenobiotics	Food Component/Plant	62863	LC/MS Neg	100020219	3709	144.045	10256		C08493	HMDB29737
met133	1143	3-fucosyllactose	Carbohydrate	Disaccharides and Oligosaccharides	48147	LC/MS Polar	100002931	4300	533.172	161460	41312-47-4	G00313	HMDB02094
met134	1572	3-heptenoylglutamine	Lipid	Fatty Acid Metabolism (Acyl Glutamine)	61806	LC/MS Neg	100019813	3220	255.135
met135	332	3-hydroxy-2-ethylpropionate	Amino Acid	Leucine, Isoleucine and Valine Metabolism	32397	LC/MS Polar	100001170	1443.3	117.056	188979	4374-62-3		HMDB00396
met136	5258	3-hydroxy-2-methylpyridine sulfate	Xenobiotics	Chemical	63227	LC/MS Neg	100020975	1849	188.002
met137	2812	3-hydroxy-3-methylglutarate	Lipid	Mevalonate Metabolism	531	LC/MS Polar	112	2850	161.046	1662	503-49-1	C03761	HMDB00355
met138	1465	3-hydroxyadipate*	Lipid	Fatty Acid, Dicarboxylate	62069	LC/MS Polar	100004396	3131	161.046	151913			HMDB00345
met139	244	3-hydroxyanthranilate	Amino Acid	Tryptophan Metabolism	32353	LC/MS Pos Early	243	2407	154.05	86	548-93-6	C00632	HMDB01476
met140	4003	3-hydroxybenzoate	Xenobiotics	Benzoate Metabolism	15673	LC/MS Polar	100000013	1180	137.024	7420	99-06-9	C00587	HMDB02466
met141	1673	3-hydroxybutyrate (BHBA)	Lipid	Ketone Bodies	542	LC/MS Polar	254	1444	103.04	441	625-72-9	C01089	HMDB00357
met142	1596	3-hydroxybutyroylglycine	Lipid	Fatty Acid Metabolism (Acyl Glycine)	62064	LC/MS Pos Early	100020211	978	162.076
met143	4257	3-hydroxycinnamate	Xenobiotics	Food Component/Plant	20698	LC/MS Neg	100000842	1960	163.04	637541	588-30-7;14755-02-3	C12621	HMDB01713
met144	4520	3-hydroxycinnamate sulfate	Xenobiotics	Food Component/Plant	48409	LC/MS Neg	100006094	1338	242.997	6443141	86321-30-4
met145	4092	3-hydroxycotinine glucuronide	Xenobiotics	Tobacco Metabolite	43470	LC/MS Neg	100004494	1745	367.115	183115	132929-88-5		HMDB01204
met146	1483	3-hydroxydodecanedioate*	Lipid	Fatty Acid, Dicarboxylate	62915	LC/MS Neg	100001454	2252	245.139	16663321	34574-69-1		HMDB00413
met147	1707	3-hydroxyhexanoate	Lipid	Fatty Acid, Monohydroxy	53230	LC/MS Neg	100006367	1725	131.071	151492	10191-24-9
met148	1661	3-hydroxyhexanoylcarnitine (1)	Lipid	Fatty Acid Metabolism (Acyl Carnitine, Hydroxy)	62557	LC/MS Pos Early	100020825	2918	276.181
met149	1662	3-hydroxyhexanoylcarnitine (2)	Lipid	Fatty Acid Metabolism (Acyl Carnitine, Hydroxy)	62556	LC/MS Pos Early	100020826	2968	276.181
met150	3984	3-hydroxyhippurate	Xenobiotics	Benzoate Metabolism	39600	LC/MS Neg	100002122	1687	194.046	450268	1637-75-8		HMDB06116
met151	3985	3-hydroxyhippurate sulfate	Xenobiotics	Benzoate Metabolism	62530	LC/MS Neg	100020410	1047	274.003	186339
met152	4215	3-hydroxyindolin-2-one sulfate	Xenobiotics	Food Component/Plant	48419	LC/MS Neg	100006103	2082	227.997
met153	352	3-hydroxyisobutyrate	Amino Acid	Leucine, Isoleucine and Valine Metabolism	1549	LC/MS Polar	111	1619	103.04	87	2068-83-9	C06001	HMDB00336
met154	4932	3-hydroxyisonicotinic acid	Xenobiotics	Drug - Neurological	63163	LC/MS Neg	100021281	1497	138.02	459503	10128-71-9
met155	240	3-hydroxykynurenine	Amino Acid	Tryptophan Metabolism	22110	LC/MS Pos Early	100000986	2536	225.087	89	2147-61-7	C02794	HMDB00732
met156	1708	3-hydroxyoctanoate	Lipid	Fatty Acid, Monohydroxy	22001	LC/MS Neg	100000773	3446	159.103	26613	88930-08-9		HMDB01954
met157	141	3-hydroxyphenylacetate	Amino Acid	Phenylalanine Metabolism	1413	LC/MS Polar	114	1220	151.04	12122	621-37-4	C05593	HMDB00440
met158	207	3-hydroxyphenylacetate sulfate	Amino Acid	Tyrosine Metabolism	52921	LC/MS Neg	100006634	969	230.997
met159	208	3-hydroxyphenylacetatoylcarnitine	Amino Acid	Tyrosine Metabolism	52933	LC/MS Pos Early	100006618	2808	296.149
met160	1018	3-hydroxyphenylacetoylglutamine	Peptide	Acetylated Peptides	62733	LC/MS Polar	100019831	1594	279.099
met161	1705	3-hydroxypropanoate	Lipid	Fatty Acid, Monohydroxy	1556	LC/MS Polar	115	1845	89.0244	68152	503-66-2	C01013	HMDB00700
met162	5230	3-hydroxypyridine glucuronide	Xenobiotics	Chemical	63236	LC/MS Pos Early	100020591	1657	272.076
met163	5229	3-hydroxypyridine sulfate	Xenobiotics	Chemical	48448	LC/MS Neg	100006098	1595.5	173.987		1955-23-3
met164	4770	3-hydroxyquinine	Xenobiotics	Drug - Antibiotic	43496	LC/MS Pos Early	100002410	3271	341.186	441264	78549-61-8	C07344	HMDB01091
met165	1711	3-hydroxysebacate	Lipid	Fatty Acid, Monohydroxy	31943	LC/MS Polar	100001145	2411	217.108	3017884	73141-46-5		HMDB00350
met166	4457	3-hydroxystachydrine*	Xenobiotics	Food Component/Plant	62062	LC/MS Pos Early	100020203	1049	160.097	442640
met167	1709	3-hydroxysuberate	Lipid	Fatty Acid, Monohydroxy	31936	LC/MS Polar	100001143	3000	189.077	22328017	73141-47-6		HMDB00325
met168	1486	3-hydroxytetradecanedioate	Lipid	Fatty Acid, Dicarboxylate	31930	LC/MS Neg	100001147	3411	273.171		73179-89-2
met169	272	3-indoxyl sulfate	Amino Acid	Tryptophan Metabolism	27672	LC/MS Neg	100000467	2222.2	212.002	10258	2642-37-7		HMDB00682
met170	4044	3-methoxycatechol sulfate (1)	Xenobiotics	Benzoate Metabolism	48763	LC/MS Neg	100006375	2163	218.997
met171	4045	3-methoxycatechol sulfate (2)	Xenobiotics	Benzoate Metabolism	48752	LC/MS Neg	100006376	2200	218.997
met172	178	3-methoxytyramine	Amino Acid	Tyrosine Metabolism	38630	LC/MS Pos Early	118	2635	168.102	1669	1477-68-5	C05587	HMDB00022
met173	179	3-methoxytyramine sulfate	Amino Acid	Tyrosine Metabolism	44618	LC/MS Neg	100004634	1722	246.044
met174	177	3-methoxytyrosine	Amino Acid	Tyrosine Metabolism	12017	LC/MS Pos Early	1342	2555	212.092	1670	300-48-1		HMDB01434
met175	4014	3-methyl catechol sulfate (1)	Xenobiotics	Benzoate Metabolism	46165	LC/MS Neg	100004112	2790	203.002
met176	4015	3-methyl catechol sulfate (2)	Xenobiotics	Benzoate Metabolism	46164	LC/MS Neg	100004110	2860	203.002
met177	347	3-methyl-2-oxobutyrate	Amino Acid	Leucine, Isoleucine and Valine Metabolism	44526	LC/MS Polar	100000936	911	115.04	49	3715-29-5	C00141	HMDB00019
met178	323	3-methyl-2-oxovalerate	Amino Acid	Leucine, Isoleucine and Valine Metabolism	15676	LC/MS Neg	100000036	2064.2	129.056	47	1460-34-0;51829-07-3	C00671	HMDB03736
met179	1466	3-methyladipate	Lipid	Fatty Acid, Dicarboxylate	36749	LC/MS Polar	100001765	2865	159.066	12292	422955		HMDB00555
met180	301	3-methylcrotonylglycine	Amino Acid	Leucine, Isoleucine and Valine Metabolism	31940	LC/MS Pos Early	100001149	1980	158.081	169485	33008-07-0		HMDB00459
met181	3799	3-methylcytidine	Nucleotide	Pyrimidine Metabolism, Cytidine containing	35132	LC/MS Pos Early	100001466	2176	258.108	159649	21028-20-6
met182	305	3-methylglutaconate	Amino Acid	Leucine, Isoleucine and Valine Metabolism	57747	LC/MS Polar	100002458	2700	99.0452	1551553	5746-90-7		HMDB00522
met183	1459	3-methylglutarate/2-methylglutarate	Lipid	Fatty Acid, Dicarboxylate	54676	LC/MS Polar	100010834	2832	145.051				HMDB00752
met184	309	3-methylglutarylcarnitine (2)	Amino Acid	Leucine, Isoleucine and Valine Metabolism	46548	LC/MS Pos Early	100005850	2687	290.16	128145			HMDB00552
met185	68	3-methylhistidine	Amino Acid	Histidine Metabolism	15677	LC/MS Neg	100000042	906.3	168.078	64969	368-16-1	C01152	HMDB00479
met186	4087	3-methylurate*	Xenobiotics	Xanthine Metabolism	48252	LC/MS Neg	100004049	1024	181.037	11804	605-99-2
met187	4083	3-methylxanthine	Xenobiotics	Xanthine Metabolism	32445	LC/MS Neg	100001108	1700	165.042	70639	1076-22-8	C16357	HMDB01886
met188	1066	3-phosphoglycerate	Carbohydrate	Glycolysis, Gluconeogenesis, and Pyruvate Metabolism	1414	LC/MS Pos Early	132	590	187	724	80731-10-8	C00597	HMDB00807
met189	5247	3-S-cysteinyl-2-methylpropanoate*	Xenobiotics	Chemical	62310	LC/MS Pos Early	100020488	2344	208.064				HMDB30411
met190	1140	3-sialyllactose	Carbohydrate	Disaccharides and Oligosaccharides	40424	LC/MS Polar	100003408	3720	632.204	123914	35890-38-1		HMDB00825
met191	3785	3-ureidopropionate	Nucleotide	Pyrimidine Metabolism, Uracil containing	3155	LC/MS Pos Early	1053	875	133.061	111	462-88-4	C02642	HMDB00026
met192	5243	4-acetamidobenzoate	Xenobiotics	Chemical	57585	LC/MS Neg	100009413	1403	178.051	19266	556-08-1	D03836
met193	463	4-acetamidobutanoate	Amino Acid	Polyamine Metabolism	1558	LC/MS Pos Early	1113	1350	146.081	18189	3025-96-5	C02946	HMDB03681
met194	4661	4-acetamidophenol	Xenobiotics	Drug - Analgesics, Anesthetics	12032	LC/MS Pos Early	1383	1670	152.071	1983	103-90-2	C06804	HMDB01859
met195	4664	4-acetamidophenylglucuronide	Xenobiotics	Drug - Analgesics, Anesthetics	15736	LC/MS Neg	100000043	1400	326.088	83944	120595-80-4		HMDB10316
met196	4663	4-acetaminophen sulfate	Xenobiotics	Drug - Analgesics, Anesthetics	37475	LC/MS Neg	2049	1792	230.013	83939	10066-90-7;32113-41-0	C06804	HMDB59911
met197	4233	4-acetylcatechol sulfate (1)	Xenobiotics	Food Component/Plant	62798	LC/MS Neg	100020853	1774	230.997
met198	4234	4-acetylcatechol sulfate (2)	Xenobiotics	Food Component/Plant	62799	LC/MS Neg	100020854	2193	230.997
met199	4026	4-acetylphenyl sulfate	Xenobiotics	Benzoate Metabolism	44620	LC/MS Neg	100000711	2375	215.002	4684006
met200	4480	4-allylphenol sulfate	Xenobiotics	Food Component/Plant	37181	LC/MS Neg	100001868	3805	213.023
met201	4016	4-ethylcatechol sulfate	Xenobiotics	Benzoate Metabolism	63072	LC/MS Neg	100020536	3379	217.018
met202	4031	4-ethylphenol glucuronide	Xenobiotics	Benzoate Metabolism	52937	LC/MS Neg	100009049	3167	297.098
met203	4030	4-ethylphenyl sulfate	Xenobiotics	Benzoate Metabolism	36099	LC/MS Neg	100001756	3580	201.023		123-07-9	C13637	HMDB62551
met204	468	4-guanidinobutanoate	Amino Acid	Guanidino and Acetamido Metabolism	15681	LC/MS Pos Early	100000096	2320	146.092	500	463-003;463-00-3	C01035	HMDB03464
met205	4002	4-hydroxybenzoate	Xenobiotics	Benzoate Metabolism	21133	LC/MS Neg	100000862	820	137.024	135	99-96-7	C00156	HMDB00500
met206	1691	4-hydroxybutyrate (GHB)	Lipid	Fatty Acid, Monohydroxy	34585	LC/MS Pos Early	100001507	1148	87.0441	10413	502-85-2	C00989	HMDB00710
met207	4018	4-hydroxycatechol sulfate	Xenobiotics	Benzoate Metabolism	62313	LC/MS Neg	100006169	1210	204.981
met208	203	4-hydroxycinnamate sulfate	Amino Acid	Tyrosine Metabolism	48410	LC/MS Neg	100006095	1000	242.997	6070438	376374-66-2
met209	4858	4-hydroxycoumarin	Xenobiotics	Drug - Cardiovascular	37445	LC/MS Neg	100002049	2470	161.024	54682930	1076-38-6	C20414
met210	48	4-hydroxyglutamate	Amino Acid	Glutamate Metabolism	40499	LC/MS Pos Early	100002544	1141	164.055	439902	2485-33-8	C03079	HMDB01344
met211	3986	4-hydroxyhippurate	Xenobiotics	Benzoate Metabolism	35527	LC/MS Neg	100001423	1475	194.046	151012	2482-25-9		HMDB13678
met212	3990	4-hydroxymandelate	Xenobiotics	Benzoate Metabolism	1568	LC/MS Neg	1115	772.7	167.035	328	7198-10-9;184901-84-6	C03198	HMDB00822
met213	142	4-hydroxyphenylacetate	Amino Acid	Phenylalanine Metabolism	541	LC/MS Neg	144	1361	151.04	127	156-38-7	C00642	HMDB00020
met214	158	4-hydroxyphenylacetatoylcarnitine	Amino Acid	Tyrosine Metabolism	52932	LC/MS Pos Early	100006619	2730	296.149
met215	1019	4-hydroxyphenylacetylglutamine	Peptide	Acetylated Peptides	55017	LC/MS Neg	100010850	1650	279.099
met216	1021	4-hydroxyphenylacetylglycine	Peptide	Acetylated Peptides	43525	LC/MS Neg	100004418	1622	208.062	440732	28116-23-6	C05596
met217	5238	4'-hydroxypropiophenone sulfate	Xenobiotics	Chemical	48461	LC/MS Neg	100006269	3012	229.018	315296	99179-84-7
met218	88	4-imidazoleacetate	Amino Acid	Histidine Metabolism	32349	LC/MS Polar	100001207	2236	125.036	96215	645-65-8	C02835	HMDB02024
met219	166	4-methoxyphenol sulfate	Amino Acid	Tyrosine Metabolism	48457	LC/MS Neg	100006262	2412	203.002		3233-60-1
met220	4017	4-methylcatechol sulfate	Xenobiotics	Benzoate Metabolism	46146	LC/MS Neg	100004111	2665	203.002
met221	4012	4-methylguaiacol sulfate	Xenobiotics	Benzoate Metabolism	48418	LC/MS Neg	100006105	2978	217.018		756760-43-7
met222	1577	4-methylhexanoylglutamine	Lipid	Fatty Acid Metabolism (Acyl Glutamine)	62735	LC/MS Neg	100020631	3390	257.151
met223	1584	4-methylhexanoylglycine	Lipid	Fatty Acid Metabolism (Acyl Glycine)	62736	LC/MS Neg	100020632	3550	186.114
met224	1474	4-octenedioate	Lipid	Fatty Acid, Dicarboxylate	31941	LC/MS Neg	100001152	740	171.066	11805205	38561-68-1		HMDB04982
met225	3783	4-ureidobutyrate	Nucleotide	Pyrimidine Metabolism, Uracil containing	22118	LC/MS Polar	100000718	2217.5	145.062	1571307	259232
met226	4509	4-vinylguaiacol sulfate	Xenobiotics	Food Component/Plant	48442	LC/MS Neg	100006126	3354	229.018
met227	4032	4-vinylphenol sulfate	Xenobiotics	Benzoate Metabolism	36098	LC/MS Neg	100001755	3320	199.007	6426766	2628-17-3	C05627	HMDB62775
met228	110	5-(galactosylhydroxy)-L-lysine	Amino Acid	Lysine Metabolism	43582	LC/MS Pos Early	100002462	2755	325.161		32448-36-5
met229	3820	5,6-dihydrothymine	Nucleotide	Pyrimidine Metabolism, Thymine containing	1418	LC/MS Neg	158	1637.8	127.051	93556	696-04-8	C00906	HMDB00079
met230	3778	5,6-dihydrouracil	Nucleotide	Pyrimidine Metabolism, Uracil containing	1559	LC/MS Pos Early	1125	779	115.05	649	504-07-4	C00429	HMDB00076
met231	3769	5,6-dihydrouridine	Nucleotide	Pyrimidine Metabolism, Uracil containing	61833	LC/MS Neg	100001425	1119	245.078	94312	1361384
met232	4085	5-acetylamino-6-amino-3-methyluracil	Xenobiotics	Xanthine Metabolism	34424	LC/MS Polar	100001403	1710	197.068	88299	1196153-01-1	C16366	HMDB04400
met233	4086	5-acetylamino-6-formylamino-3-methyluracil	Xenobiotics	Xanthine Metabolism	34401	LC/MS Polar	100001402	1424	225.063	108214	85438-96-6	C16365	HMDB11105
met234	2993	5alpha-androstan-3alpha,17beta-diol disulfate	Lipid	Androgenic Steroids	37184	LC/MS Neg	100002017	4275	225.07
met235	2991	5alpha-androstan-3alpha,17beta-diol monosulfate (1)	Lipid	Androgenic Steroids	37186	LC/MS Neg	100002018	4925	371.19
met236	3002	5alpha-androstan-3beta,17alpha-diol disulfate	Lipid	Androgenic Steroids	37187	LC/MS Neg	100002021	4215	225.07
met237	2999	5alpha-androstan-3beta,17beta-diol disulfate	Lipid	Androgenic Steroids	37190	LC/MS Neg	100001987	3880	225.07	242332	571-20-0	C12525	HMDB00493
met238	2911	5alpha-pregnan-3beta,20alpha-diol disulfate	Lipid	Progestin Steroids	37198	LC/MS Neg	100001988	3962	239.085
met239	2902	5alpha-pregnan-3beta,20beta-diol monosulfate (1)	Lipid	Progestin Steroids	37196	LC/MS Neg	100002009	5180	399.221
met240	2912	5alpha-pregnan-diol disulfate	Lipid	Progestin Steroids	46172	LC/MS Neg	100002015	4310	239.085	5127902
met241	125	5-aminovalerate	Amino Acid	Lysine Metabolism	18319	LC/MS Pos Early	100000454	2220	118.086	138	660-88-8	C00431	HMDB03355
met242	1627	5-dodecenoylcarnitine (C12:1)	Lipid	Fatty Acid Metabolism (Acyl Carnitine, Monounsaturated)	61769	LC/MS Pos Late	100016069	1135	342.264				HMDB13326
met243	5257	5-hydroxy-2-methylpyridine sulfate	Xenobiotics	Chemical	63230	LC/MS Neg	100020973	2074	188.002
met244	1719	5-hydroxyhexanoate	Lipid	Fatty Acid, Monohydroxy	31938	LC/MS Neg	100001148	1267	131.071	170748	44843-89-2		HMDB00525
met245	270	5-hydroxyindole sulfate	Amino Acid	Tryptophan Metabolism	52914	LC/MS Neg	100009042	1928	212.002
met246	253	5-hydroxyindoleacetate	Amino Acid	Tryptophan Metabolism	437	LC/MS Neg	71	1510.2	190.051	1826	54-16-0	C05635	HMDB00763
met247	109	5-hydroxylysine	Amino Acid	Lysine Metabolism	15685	LC/MS Pos Early	100000054	2790	163.108	1029	13204-98-3	C16741	HMDB00450
met248	193	5-hydroxymethyl-2-furoic acid	Amino Acid	Tyrosine Metabolism	42040	LC/MS Neg	100003954	962	141.019	80642	6338-41-6	C20448	HMDB02432
met249	4225	5-hydroxymethyl-2-furoylcarnitine*	Xenobiotics	Food Component/Plant	62871	LC/MS Pos Early	100021012	2471	286.129
met250	248	5-hydroxypicolinic acid	Amino Acid	Tryptophan Metabolism	63160	LC/MS Polar	100021277	2800	138.02	268740	125653-67-0
met251	458	5-methylthioadenosine (MTA)	Amino Acid	Polyamine Metabolism	1419	LC/MS Pos Early	212	2752	298.097	439176	2457-80-9	C00170	HMDB01173
met252	369	5-methylthioribose	Amino Acid	Methionine, Cysteine, SAM and Taurine Metabolism	62100	LC/MS Pos Early	100002103	790	181.053	494	23656-67-9		HMDB01087
met253	3771	5-methyluridine (ribothymidine)	Nucleotide	Pyrimidine Metabolism, Uracil containing	35136	LC/MS Neg	100001446	1778.1	257.078	445408	1463-10-1		HMDB00884
met254	481	5-oxoproline	Amino Acid	Glutathione Metabolism	1494	LC/MS Neg	1021	738.5	128.035	7405	98-79-3	C01879	HMDB00267
met255	277	6-bromotryptophan	Amino Acid	Tryptophan Metabolism	62503	LC/MS Neg	100020414	3565	280.993
met256	5240	6-hydroxyindole sulfate	Xenobiotics	Chemical	48698	LC/MS Neg	100006260	2498	212.002
met257	122	6-oxopiperidine-2-carboxylate	Amino Acid	Lysine Metabolism	43231	LC/MS Polar	100004499	1692	142.051	3014237	34622-39-4		HMDB61705
met258	1141	6'-sialyllactose	Carbohydrate	Disaccharides and Oligosaccharides	39795	LC/MS Polar	100003132	4064	632.204	643987	35890-39-2	G00265	HMDB06569
met259	1244	6-sialyl-N-acetyllactosamine	Carbohydrate	Aminosugar Metabolism	40428	LC/MS Polar	100003259	3641	673.231	16212424	174757-71-2		HMDB06584
met260	271	7-hydroxyindole sulfate	Amino Acid	Tryptophan Metabolism	52915	LC/MS Neg	100009043	1765	212.002
met261	3097	7-ketodeoxycholate	Lipid	Secondary Bile Acid Metabolism	31904	LC/MS Neg	100001063	4821	405.265	188292	911-40-0		HMDB00391
met262	3735	7-methylguanine	Nucleotide	Purine Metabolism, Guanine containing	35114	LC/MS Pos Early	100001456	2175	166.072	11361	578-76-7	C02242	HMDB00897
met263	3738	7-methylguanosine	Nucleotide	Purine Metabolism, Guanine containing	31580	LC/MS Pos Early	100001118	2214	298.115		20241-86-4	C20674
met264	4077	7-methylurate	Xenobiotics	Xanthine Metabolism	39598	LC/MS Pos Early	100002241	1321	183.051	69160	612-37-3	C16355	HMDB11107
met265	4084	7-methylxanthine	Xenobiotics	Xanthine Metabolism	34390	LC/MS Pos Early	100001396	1350	167.056	68374	552-62-5	C16353	HMDB01991
met266	242	8-methoxykynurenate	Amino Acid	Tryptophan Metabolism	62955	LC/MS Neg	100020360	2863	218.046	76230	2929-14-8	C05830	HMDB60426
met267	4232	abscisate	Xenobiotics	Food Component/Plant	21156	LC/MS Neg	100000879	3170	263.129	5280896	14375-45-2	C06082	HMDB35140
met268	4438	acesulfame	Xenobiotics	Food Component/Plant	48569	LC/MS Neg	100006203	1581	161.987	36573	55589-62-3		HMDB33585
met269	1600	acetylcarnitine (C2)	Lipid	Fatty Acid Metabolism (Acyl Carnitine, Short Chain)	32198	LC/MS Pos Early	100000802	2282	204.123	1	5080-50-2	C02571	HMDB00201
met270	454	acisoga	Amino Acid	Polyamine Metabolism	43258	LC/MS Neg	100004541	2297	183.114	129397	106692-36-8
met271	3699	adenine	Nucleotide	Purine Metabolism, Adenine containing	554	LC/MS Pos Early	880	2221	136.062	190	73-24-5	C00147	HMDB00034
met272	3698	adenosine	Nucleotide	Purine Metabolism, Adenine containing	555	LC/MS Pos Early	798	2169	268.104	60961	58-61-7	C00212	HMDB00050
met273	3694	adenosine 3',5'-cyclic monophosphate (cAMP)	Nucleotide	Purine Metabolism, Adenine containing	2831	LC/MS Neg	207	1952.2	328.045	6076	60-92-4	C00575	HMDB00058
met274	1462	adipate	Lipid	Fatty Acid, Dicarboxylate	21134	LC/MS Polar	100000863	3000	145.051	196	124-04-9	C06104	HMDB00448
met275	1649	adipoylcarnitine (C6-DC)	Lipid	Fatty Acid Metabolism (Acyl Carnitine, Dicarboxylate)	52988	LC/MS Pos Early	100006614	2570	290.16	71296139			HMDB61677
met276	28	alanine	Amino Acid	Alanine and Aspartate Metabolism	1126	LC/MS Pos Early	811	1700	90.055	5950	56-41-7	C00041	HMDB00161
met277	561	alanylleucine	Peptide	Dipeptide	37093	LC/MS Pos Early	100001890	3055	203.139	259583	1638-60-4		HMDB28691
met278	3686	allantoic acid	Nucleotide	Purine Metabolism, (Hypo)Xanthine/Inosine containing	33434	LC/MS Polar	218	2960	175.047	203	99-16-1	C00499	HMDB01209
met279	3685	allantoin	Nucleotide	Purine Metabolism, (Hypo)Xanthine/Inosine containing	1107	LC/MS Polar	1002	1672	157.037	204	97-59-6	C02350	HMDB00462
met280	4237	alliin	Xenobiotics	Food Component/Plant	41494	LC/MS Pos Early	100003473	1470	178.053	87310	556-27-4	C08265	HMDB33592
met281	18	allo-threonine	Amino Acid	Glycine, Serine and Threonine Metabolism	15142	LC/MS Polar	100000272	2511.1	118.051	99289	28954-12-3	C05519	HMDB04041
met282	3905	alpha-CEHC	Cofactors and Vitamins	Tocopherol Metabolism	48188	LC/MS Neg	100002206	4045	277.145	9943542	4072-32-6		HMDB01518
met283	3901	alpha-CEHC glucuronide*	Cofactors and Vitamins	Tocopherol Metabolism	39346	LC/MS Neg	100003101	2616	453.177		477200-36-5
met284	3902	alpha-CEHC sulfate	Cofactors and Vitamins	Tocopherol Metabolism	47666	LC/MS Neg	100005972	3090	357.101
met285	3904	alpha-CEHC taurine*	Cofactors and Vitamins	Tocopherol Metabolism	62283	LC/MS Neg	100005975	4117	384.149
met286	289	alpha-hydroxyisocaproate	Amino Acid	Leucine, Isoleucine and Valine Metabolism	22132	LC/MS Neg	100000706	1840	131.071	83697	10303-64-7	C03264	HMDB00746
met287	348	alpha-hydroxyisovalerate	Amino Acid	Leucine, Isoleucine and Valine Metabolism	46537	LC/MS Polar	100001300	1052	117.056	99823	600-37-3		HMDB00407
met288	44	alpha-ketoglutaramate*	Amino Acid	Glutamate Metabolism	62101	LC/MS Polar	100002397	1916	144.03		18465-19-5
met289	1263	alpha-ketoglutarate	Energy	TCA Cycle	528	LC/MS Polar	93	2700	145.014	51	305-72-6;328-50-7;22202-68-2	C00026	HMDB00208
met290	4742	amoxicillin	Xenobiotics	Drug - Antibiotic	52948	LC/MS Pos Early	100008962	2734	366.112	2171	26787-78-0	C06827	HMDB15193
met291	3006	andro steroid monosulfate C19H28O6S (1)*	Lipid	Androgenic Steroids	32827	LC/MS Neg	100002152	3871	383.153			C04555	HMDB02759
met292	2981	androstenediol (3alpha, 17alpha) monosulfate (2)	Lipid	Androgenic Steroids	37207	LC/MS Neg	100002026	4712	369.174
met293	2977	androstenediol (3beta,17beta) disulfate (1)	Lipid	Androgenic Steroids	37202	LC/MS Neg	100001992	3740	224.062	87120982		C04295	HMDB03818
met294	2978	androstenediol (3beta,17beta) disulfate (2)	Lipid	Androgenic Steroids	37203	LC/MS Neg	100001994	4065	224.062	87120982		C04295	HMDB03818
met295	2974	androstenediol (3beta,17beta) monosulfate (1)	Lipid	Androgenic Steroids	37211	LC/MS Neg	100002028	4535	369.174	13847309	521-17-5		HMDB03818
met296	2975	androstenediol (3beta,17beta) monosulfate (2)	Lipid	Androgenic Steroids	37210	LC/MS Neg	100002029	4500	369.174
met297	2958	androsterone glucuronide	Lipid	Androgenic Steroids	61846	LC/MS Neg	100002761	4953	465.249	114833	1852-43-3	C11135	HMDB02829
met298	2968	androsterone sulfate	Lipid	Androgenic Steroids	31591	LC/MS Neg	100001073	5022	369.174	159663	2479-86-9		HMDB02759
met299	81	anserine	Amino Acid	Histidine Metabolism	15747	LC/MS Neg	100000044	1124.8	239.115	112072	10030-52-1	C01262	HMDB00194
met300	238	anthranilate	Amino Acid	Tryptophan Metabolism	4970	LC/MS Pos Early	1258	2606	138.055	227	118-92-3	C00108	HMDB01123
met301		apigenin glucuronide (1)			63244	LC/MS Neg	100021461	2601	445.078
met302	1098	arabinose	Carbohydrate	Pentose Metabolism	575	LC/MS Polar	828	1804.5	195.051	66308	28697-53-2	C00216	HMDB00646
met303	1106	arabitol/xylitol	Carbohydrate	Pentose Metabolism	48885	LC/MS Polar	100006430	1932.4	151.061	6912		C01904
met304	1112	arabonate/xylonate	Carbohydrate	Pentose Metabolism	48255	LC/MS Polar	100006115	2700	165.04
met305	434	argininate*	Amino Acid	Urea cycle; Arginine and Proline Metabolism	57461	LC/MS Pos Early	100002769	2150	176.103	160437	157-07-3		HMDB03148
met306	398	arginine	Amino Acid	Urea cycle; Arginine and Proline Metabolism	1638	LC/MS Pos Early	231	2825	175.119	232	1119-34-2	C00062	HMDB00517
met307	399	argininosuccinate	Amino Acid	Urea cycle; Arginine and Proline Metabolism	15497	LC/MS Pos Early	232	2745	291.13	828	156637-58-0	C03406	HMDB00052
met308	39	asparagine	Amino Acid	Alanine and Aspartate Metabolism	512	LC/MS Pos Early	917	1225	133.061	6267	70-47-3	C00152	HMDB00168
met309	35	aspartate	Amino Acid	Alanine and Aspartate Metabolism	443	LC/MS Pos Early	234	1165	134.045	5960	56-84-8	C00049	HMDB00191
met310	411	dimethylarginine	Amino Acid	Urea cycle; Arginine and Proline Metabolism	15743	LC/MS Polar	100000040	4590	201.136	123831	65005-57-4	C03626	HMDB01539
met311	1475	azelate (nonanedioate; C9)	Lipid	Fatty Acid, Dicarboxylate	18362	LC/MS Neg	2029	1276	187.098	2266	123-99-9	C08261	HMDB00784
met312	1656	azeloylcarnitine (C9-DC)	Lipid	Fatty Acid Metabolism (Acyl Carnitine, Dicarboxylate)	52943	LC/MS Pos Early	100006630	3149	332.207
met313	4738	azithromycin	Xenobiotics	Drug - Antibiotic	52966	LC/MS Pos Late	100008963	918	749.516	2269	83905-01-5	C06838	HMDB14352
met314	2741	behenoyl sphingomyelin (d18:1/22:0)*	Lipid	Sphingomyelins	48492	LC/MS Pos Late	100006294	3083	787.669				HMDB12103
met315	4037	benzene-1,2,3-triol	Xenobiotics	Benzoate Metabolism	38275	LC/MS Neg	100002323	1675	125.024		87-66-1
met316	3992	benzoate	Xenobiotics	Benzoate Metabolism	15778	LC/MS Neg	100000008	1750	121.029	243	65-85-0	C00180	HMDB01870
met317	5201	benzoylcarnitine*	Xenobiotics	Chemical	43265	LC/MS Pos Early	100004555	3041	266.139		105450-08-6
met318	3786	beta-alanine	Nucleotide	Pyrimidine Metabolism, Uracil containing	55	LC/MS Pos Early	244	1905	90.055	239	56-41-7;107-95-9	C00099	HMDB00056
met319	54	beta-citrylglutamate	Amino Acid	Glutamate Metabolism	54923	LC/MS Neg	100003271	530	320.062	72715786	73590-26-8	C20775
met320	4249	beta-guanidinopropanoate	Xenobiotics	Food Component/Plant	35101	LC/MS Pos Early	100001411	2145	132.077	67701	353-09-3	C03065	HMDB13222
met321	302	beta-hydroxyisovalerate	Amino Acid	Leucine, Isoleucine and Valine Metabolism	12129	LC/MS Neg	1442	1027	117.056	69362	625-08-1		HMDB00754
met322	6	betaine	Amino Acid	Glycine, Serine and Threonine Metabolism	3141	LC/MS Pos Early	799	1064	118.086	247	107-43-7	C00719	HMDB00043
met323	4221	betonicine	Xenobiotics	Food Component/Plant	38100	LC/MS Pos Early	100002153	1012	160.097	164642	515-25-3	C08269	HMDB29412
met324	3920	biopterin	Cofactors and Vitamins	Tetrahydrobiopterin Metabolism	12358	LC/MS Neg	1548	1398	236.079	445040	22150-76-1	C06313	HMDB00468
met325	1620	butenoylcarnitine (C4:1)	Lipid	Fatty Acid Metabolism (Acyl Carnitine, Monounsaturated)	61778	LC/MS Pos Early	100016058	2765	230.139
met326	4591	caffeic acid sulfate	Xenobiotics	Food Component/Plant	53254	LC/MS Polar	100009337	1307	258.992				HMDB41708
met327	4072	caffeine	Xenobiotics	Xanthine Metabolism	569	LC/MS Pos Early	849	2106	195.088	2519	58-08-2	C07481	HMDB01847
met328	56	carboxyethyl-GABA	Amino Acid	Glutamate Metabolism	40007	LC/MS Pos Early	100003260	2085	176.092	2572	908055		HMDB02201
met329	4682	carboxyibuprofen	Xenobiotics	Drug - Analgesics, Anesthetics	43333	LC/MS Neg	100004171	1920	235.098	10444113	15935-54-3		HMDB60564
met330	4683	carboxyibuprofen glucuronide*	Xenobiotics	Drug - Analgesics, Anesthetics	62067	LC/MS Polar	100020212	2294	411.13				HMDB60564
met331	5011	carboxysuccinate	Xenobiotics	Drug - Respiratory	63258	LC/MS Polar	100021130	4844	161.009	313489
met332	1668	carnitine	Lipid	Carnitine Metabolism	15500	LC/MS Pos Early	100000007	1978	162.112	10917	461-05-2	C00318	HMDB00062
met333	78	carnosine	Amino Acid	Histidine Metabolism	1768	LC/MS Pos Early	249	2942	227.114	439224	305-84-0	C00386	HMDB00033
met334	210	catechol glucuronide	Amino Acid	Tyrosine Metabolism	53243	LC/MS Neg	100009326	1742	285.062	75124209
met335	4010	catechol sulfate	Xenobiotics	Benzoate Metabolism	35320	LC/MS Neg	100001605	1906	188.986	3083879	4918-96-1		HMDB59724
met336	5014	cetirizine	Xenobiotics	Drug - Respiratory	54745	LC/MS Pos Late	100009034	1052	389.163	2678	83881-51-0	C07778	HMDB05032
met337	227	C-glycosyltryptophan	Amino Acid	Tryptophan Metabolism	48782	LC/MS Neg	100006379	1777	365.135	10981970	180509-18-6
met338	3036	chenodeoxycholate	Lipid	Primary Bile Acid Metabolism	1563	LC/MS Neg	1123	5264	391.285	10133	474-24-9;474-25-9	C02528	HMDB00518
met339	1898	chiro-inositol	Lipid	Inositol Metabolism	37112	LC/MS Polar	100001859	3191.2	225.062		643-12-9	C19891	HMDB34220
met340	4264	chlorogenate	Xenobiotics	Food Component/Plant	34120	LC/MS Neg	100001349	1732	353.088	5315832	6001-76-9
met341	3033	cholate	Lipid	Primary Bile Acid Metabolism	22842	LC/MS Neg	136	5165	407.28	221493	81-25-4	C00695	HMDB00619
met342	3047	cholic acid glucuronide	Lipid	Primary Bile Acid Metabolism	62571	LC/MS Neg	100020549	4512	583.312
met343	1926	choline	Lipid	Phospholipid Metabolism	15506	LC/MS Pos Early	1256	1961	104.107	305	67-48-1	C00114	HMDB00097
met344	1927	phosphocholine	Lipid	Phospholipid Metabolism	34396	LC/MS Pos Early	267	700	184.073	1014	72556-74-2	C00588	HMDB01565
met345	4268	ciliatine (2-aminoethylphosphonate)	Xenobiotics	Food Component/Plant	15125	LC/MS Pos Early	100000086	736	126.031	339	2041-14-7	C03557	HMDB11747
met346	4273	cinnamoylglycine	Xenobiotics	Food Component/Plant	38637	LC/MS Neg	100002253	3127	204.067	709625	16534-24-0		HMDB11621
met347	1258	cis-aconitate	Energy	TCA Cycle	52304	LC/MS Pos Early	1829	864	192.05	643757	585-84-2	C00417	HMDB00072
met348	74	cis-urocanate	Amino Acid	Histidine Metabolism	40410	LC/MS Neg	100003425	1200	137.036	1549103	7699-35-6		HMDB34174
met349	4976	citalopram N-oxide*	Xenobiotics	Drug - Psychoactive	62476	LC/MS Pos Late	100020792	905	341.166	10068142		C16607	HMDB60654
met350	4977	citalopram propionate*	Xenobiotics	Drug - Psychoactive	62479	LC/MS Neg	100020793	4400	310.088	10403174		C16610	HMDB60463
met351	1278	citraconate/glutaconate	Energy	TCA Cycle	47076	LC/MS Polar	100006438	2600	129.019
met352	61	citramalate	Amino Acid	Glutamate Metabolism	22158	LC/MS Pos Early	100000998	1224	166.071	1081	1583974	C00815	HMDB00426
met353	1257	citrate	Energy	TCA Cycle	1564	LC/MS Neg	1124	582	191.02	311	77-92-9	C00158	HMDB00094
met354	407	citrulline	Amino Acid	Urea cycle; Arginine and Proline Metabolism	2132	LC/MS Pos Early	391	1520	176.103	9750	372-75-8	C00327	HMDB00904
met355	4739	clindamycin	Xenobiotics	Drug - Antibiotic	57673	LC/MS Pos Late	100015876	848	425.187	446598	18323-44-9	D00277,C06914
met356	2934	cortisol	Lipid	Corticosteroids	1712	LC/MS Neg	356	4710	361.202	5754	50-23-7	C00735	HMDB00063
met357	2935	cortisol 21-glucuronide	Lipid	Corticosteroids	47400	LC/MS Neg	100005434	4246.5	537.234
met358	2936	cortisone	Lipid	Corticosteroids	1769	LC/MS Neg	273	4575	359.186	222786	53-06-5	C00762	HMDB02802
met359	2938	cortisone 21-sulfate	Lipid	Corticosteroids	37540	LC/MS Neg	100001995	4065	439.143	193322	912-25-4	C00762	HMDB02802
met360	2941	cortolone	Lipid	Corticosteroids	40040	LC/MS Neg	100002549	5059	365.233	160499	516-42-7	C05481	HMDB03128
met361	2942	cortolone glucuronide (1)	Lipid	Corticosteroids	57699	LC/MS Neg	100015971	4600	541.265
met362	2943	cortolone glucuronide (2)	Lipid	Corticosteroids	57700	LC/MS Neg	100015973	4430	541.265
met363		cortolone glucuronide (3)			57701	LC/MS Neg	100015974	4002	541.265
met364	4088	cotinine	Xenobiotics	Tobacco Metabolite	553	LC/MS Pos Early	848	2213	177.102	854019	486-56-6		HMDB01046
met365	4090	cotinine N-oxide	Xenobiotics	Tobacco Metabolite	38662	LC/MS Pos Early	100002719	1377	193.097	9815514	36508-80-2		HMDB01411
met366	4279	coumaroylquinate (1)	Xenobiotics	Food Component/Plant	54926	LC/MS Neg	100010906	2480	337.093
met367	4280	coumaroylquinate (2)	Xenobiotics	Food Component/Plant	54927	LC/MS Neg	100010907	2345	337.093
met368	4281	coumaroylquinate (3)	Xenobiotics	Food Component/Plant	54928	LC/MS Neg	100010908	2152	337.093
met369	4282	coumaroylquinate (4)	Xenobiotics	Food Component/Plant	54929	LC/MS Neg	100010909	1982	337.093
met370	4283	coumaroylquinate (5)	Xenobiotics	Food Component/Plant	54930	LC/MS Neg	100010910	1934	337.093
met371	440	creatine	Amino Acid	Creatine Metabolism	27718	LC/MS Pos Early	1221	1947	132.077	586	57-00-1	C00300	HMDB00064
met372	441	creatinine	Amino Acid	Creatine Metabolism	513	LC/MS Pos Early	275	2055	114.066	588	60-27-5	C00791	HMDB00562
met373	669	cyclo(pro-hydroxypro)*	Peptide	Dipeptide	62920	LC/MS Pos Early	100021102	1500	211.108
met374	675	cyclo(pro-sulfo-tyr)*	Peptide	Dipeptide	62840	LC/MS Neg	100020992	2058	339.066
met375	673	cyclo(pro-tyr)	Peptide	Dipeptide	43522	LC/MS Neg	100004363	2628	259.109		967564
met376	674	cyclo(pro-tyr) (D,L)*	Peptide	Dipeptide	62872	LC/MS Neg	100021013	2608	259.109
met377	374	cystathionine	Amino Acid	Methionine, Cysteine, SAM and Taurine Metabolism	15705	LC/MS Pos Early	310	2270	223.075	439258	535-34-2	C02291	HMDB00099
met378	376	cysteine	Amino Acid	Methionine, Cysteine, SAM and Taurine Metabolism	1868	LC/MS Pos Early	800	1475	122.027	5862	52-90-4;56-89-3	C00097	HMDB00574
met379	381	cysteine s-sulfate	Amino Acid	Methionine, Cysteine, SAM and Taurine Metabolism	22176	LC/MS Polar	100000808	2273	199.969	115015	1637-71-4	C05824	HMDB00731
met380	475	cysteine-glutathione disulfide	Amino Acid	Glutathione Metabolism	35159	LC/MS Pos Early	100001437	2465	427.095	4247235	13081-14-6		HMDB00656
met381	479	cysteinylglycine disulfide*	Amino Acid	Glutathione Metabolism	62103	LC/MS Pos Early	100002466	2547	298.053		70555-24-7		HMDB00709
met382	382	cystine	Amino Acid	Methionine, Cysteine, SAM and Taurine Metabolism	56	LC/MS Polar	279	3424	239.017	67678	56-89-3	C00491	HMDB00192
met383	3797	cytidine	Nucleotide	Pyrimidine Metabolism, Cytidine containing	514	LC/MS Neg	827	1325	242.078	6175	65-46-3	C00475	HMDB00089
met384	3798	cytosine	Nucleotide	Pyrimidine Metabolism, Cytidine containing	573	LC/MS Pos Early	881	2060	112.051	597	71-30-7	C00380	HMDB00630
met385	4290	daidzein	Xenobiotics	Food Component/Plant	32453	LC/MS Neg	100001219	3566	253.051	5281708	486-66-8	C10208	HMDB03312
met386	4291	daidzein 7-O-glucuronide	Xenobiotics	Food Component/Plant	62070	LC/MS Neg	100020206	2580	429.083	11316354			HMDB41718
met387	4518	daidzein sulfate (1)	Xenobiotics	Food Component/Plant	48727	LC/MS Neg	100006362	2843	333.007
met388	4513	daidzein sulfate (2)	Xenobiotics	Food Component/Plant	48728	LC/MS Neg	100006363	3330	333.008
met389	1609	decanoylcarnitine (C10)	Lipid	Fatty Acid Metabolism (Acyl Carnitine, Medium Chain)	33941	LC/MS Pos Late	100001251	1130	316.248	10245190	1492-27-9		HMDB00651
met390	2963	dehydroepiandrosterone glucuronide	Lipid	Androgenic Steroids	47109	LC/MS Neg	100005405	4510	463.234
met391	2956	dehydroepiandrosterone sulfate (DHEA-S)	Lipid	Androgenic Steroids	32425	LC/MS Neg	100000792	4745	367.158	12594	651-48-9	C04555	HMDB01032
met392	3908	delta-CEHC glucuronide*	Cofactors and Vitamins	Tocopherol Metabolism	62286	LC/MS Neg	100020483	2116	425.145
met393	3909	delta-CEHC sulfate	Cofactors and Vitamins	Tocopherol Metabolism	62285	LC/MS Neg	100020484	2550	329.07
met394	1667	deoxycarnitine	Lipid	Carnitine Metabolism	36747	LC/MS Pos Early	100001662	2052	146.118	134	6249-56-5	C01181	HMDB01161
met395	3054	deoxycholate	Lipid	Secondary Bile Acid Metabolism	1114	LC/MS Neg	302	5294	391.285	222528	83-44-3	C04483	HMDB00626
met396	5168	dexpanthenol	Xenobiotics	Chemical	38314	LC/MS Neg	100002376	2259.1	204.124	4678	16485-10-2	D03726	HMDB04231
met397	451	diacetylspermidine*	Amino Acid	Polyamine Metabolism	62105	LC/MS Pos Early	100020242	2510	230.186
met398	5083	diethylamine	Xenobiotics	Chemical	52236	LC/MS Pos Early	100004379	2314	74.0964	8021	109-89-7	D01282
met399	5097	diglycerol	Xenobiotics	Chemical	40700	LC/MS Neg	100003700	1078	165.077	42953	627-82-7
met400	4255	dihydrocaffeate sulfate (2)	Xenobiotics	Food Component/Plant	62524	LC/MS Neg	100020822	930	261.007
met401	4297	dihydroferulate	Xenobiotics	Food Component/Plant	40481	LC/MS Neg	100003432	1928	195.066	14340	1135-23-5
met402	4298	dihydroferulic acid sulfate	Xenobiotics	Food Component/Plant	62857	LC/MS Neg	100020272	1310	275.023	187489			HMDB41724
met403	3753	dihydroorotate	Nucleotide	Pyrimidine Metabolism, Orotate containing	601	LC/MS Polar	923	1910	157.025	648	155-54-4	C00337	HMDB03349
met404	5170	dimethyl sulfone	Xenobiotics	Chemical	43424	LC/MS Pos Early	100004284	832	95.0161	6213	67-71-0	C11142	HMDB04983
met405	413	dimethylarginine (ADMA + SDMA)	Amino Acid	Urea cycle; Arginine and Proline Metabolism	36808	LC/MS Pos Early	100001810	2850	203.15	123831	102783-24-4	C03626	HMDB01539
met406	5	dimethylglycine	Amino Acid	Glycine, Serine and Threonine Metabolism	5086	LC/MS Pos Early	806	1104	104.071	673	1118-68-9	C01026	HMDB00092
met407	1454	dimethylmalonic acid	Lipid	Fatty Acid, Dicarboxylate	42978	LC/MS Polar	100004251	2702	131.035	11686	595-46-0		HMDB02001
met408	168	dopamine	Amino Acid	Tyrosine Metabolism	12130	LC/MS Pos Early	1748	2385	154.086	681	62-31-7	C03758	HMDB00073
met409	197	dopamine 3-O-sulfate	Amino Acid	Tyrosine Metabolism	48407	LC/MS Neg	100006361	1556.2	232.028	122136		C13690	HMDB06275
met410	196	dopamine 4-sulfate	Amino Acid	Tyrosine Metabolism	48406	LC/MS Neg	100006360	1511	232.028	123932		C13691	HMDB04148
met411	4754	doxycycline	Xenobiotics	Drug - Antibiotic	39273	LC/MS Pos Late	100003009	829	445.161		24390-14-5
met412	5172	ectoine	Xenobiotics	Chemical	35651	LC/MS Pos Early	100001635	1980	143.082	126041	96702-03-3	C06231
met413	4302	enterolactone	Xenobiotics	Food Component/Plant	39626	LC/MS Neg	100003070	4515	297.113	10685477	78473-71-9
met414	2961	epiandrosterone glucuronide	Lipid	Androgenic Steroids	47111	LC/MS Neg	100005400	4642	465.249	10298641	4271-00-5
met415	2960	epiandrosterone sulfate	Lipid	Androgenic Steroids	33973	LC/MS Neg	100001287	4855	369.174	9929317	22229-22-7
met416	4305	equol glucuronide	Xenobiotics	Food Component/Plant	41948	LC/MS Neg	100003895	3215	417.119
met417	4309	erythritol	Xenobiotics	Food Component/Plant	20699	LC/MS Polar	100000846	1491	167.056	222285	149-32-6	C00503	HMDB02994
met418	1249	erythronate*	Carbohydrate	Aminosugar Metabolism	42420	LC/MS Polar	100001320	2186	135.03	2781043	88759-55-1		HMDB00613
met419	4984	escitalopram	Xenobiotics	Drug - Psychoactive	40459	LC/MS Pos Late	100003444	908	325.171	146570	219861-08-2	D07913	HMDB05028
met420	4481	ethyl alpha-glucopyranoside	Xenobiotics	Food Component/Plant	63152	LC/MS Pos Early	100015965	1248	226.129	428040	34625-23-5
met421	5112	ethyl glucuronide	Xenobiotics	Chemical	39603	LC/MS Neg	100002849	793	221.067	152226	17685-04-0		HMDB10325
met422	4104	ethyl maltol sulfate	Xenobiotics	Food Component/Plant	62314	LC/MS Neg	100006255	2010	218.997
met423	4546	ethyl pyruvate	Xenobiotics	Food Component/Plant	46818	LC/MS Polar	100001573	2573	115.04	12041	617-35-6
met424	334	ethylmalonate	Amino Acid	Leucine, Isoleucine and Valine Metabolism	15765	LC/MS Polar	2054	2785	131.035	11756	601-75-2		HMDB00622
met425	2971	etiocholanolone glucuronide	Lipid	Androgenic Steroids	47112	LC/MS Neg	100005403	4915	465.249	270605	621890		HMDB04484
met426	4515	eugenol sulfate	Xenobiotics	Food Component/Plant	48715	LC/MS Neg	100006171	3782	243.033	180632	95480-60-7
met427	4314	ferulate	Xenobiotics	Food Component/Plant	35630	LC/MS Neg	100001542	1755	193.051	445858	537-98-4	C01494	HMDB00954
met428	4315	ferulic acid 4-sulfate	Xenobiotics	Food Component/Plant	47114	LC/MS Neg	100005389	1200	273.007	6305574	86321-29-1		HMDB29200
met429	4319	feruloylquinate (1)	Xenobiotics	Food Component/Plant	63399	LC/MS Neg	100021485	2166	367.103
met430	4316	ferulylglycine (1)	Xenobiotics	Food Component/Plant	54936	LC/MS Neg	100010912	2239	250.072
met431	4317	ferulylglycine (2)	Xenobiotics	Food Component/Plant	54937	LC/MS Neg	100010913	2172	250.072
met432	76	formiminoglutamate	Amino Acid	Histidine Metabolism	43493	LC/MS Pos Early	100002500	1880	175.071	439233	816-90-0	C00439	HMDB00854
met433	1168	fructose	Carbohydrate	Fructose, Mannose and Galactose Metabolism	48195	LC/MS Polar	878	2065	225.062	5984	57-48-7	C00095	HMDB00660
met434	111	fructosyllysine	Amino Acid	Lysine Metabolism	46227	LC/MS Pos Early	100005373	2784	309.166	123708	21291-40-7
met435	4325	fucitol	Xenobiotics	Food Component/Plant	38313	LC/MS Neg	100002455	816.1	165.077	3429	13074-06-1
met436	1219	fucose	Carbohydrate	Aminosugar Metabolism	15587	LC/MS Polar	918	1626.4	209.067	19466	2438-80-4	C01018	HMDB00174
met437	1267	fumarate	Energy	TCA Cycle	1643	LC/MS Polar	330	3084	115.004	444972	100-17-8	C00122	HMDB00134
met438	4549	furaneol sulfate	Xenobiotics	Food Component/Plant	54795	LC/MS Neg	100009328	1900	206.997
met439	1194	galactonate	Carbohydrate	Fructose, Mannose and Galactose Metabolism	27719	LC/MS Polar	100001026	3085	195.051	128869	299-28-5	C00880	HMDB00565
met440	2614	galactosylglycerol	Lipid	Galactosyl Glycerolipids	57345	LC/MS Neg	100003064	795	253.093	16048618	16232-91-0	C05401	HMDB06790
met441	50	gamma-carboxyglutamate	Amino Acid	Glutamate Metabolism	38754	LC/MS Pos Early	100002679	903	192.05	40772	56271-99-9		HMDB41900
met442	3899	gamma-CEHC	Cofactors and Vitamins	Tocopherol Metabolism	44876	LC/MS Neg	100002094	3843	263.129	133098	178167-75-4		HMDB01931
met443	3900	gamma-CEHC glucuronide*	Cofactors and Vitamins	Tocopherol Metabolism	42381	LC/MS Neg	100004243	2500	439.161
met444	3911	gamma-CEHC glycine*	Cofactors and Vitamins	Tocopherol Metabolism	62284	LC/MS Neg	100020481	3900	320.15
met445	3910	gamma-CEHC sulfate	Cofactors and Vitamins	Tocopherol Metabolism	62280	LC/MS Neg	100020480	2850	343.086
met446	3912	gamma-CEHC taurine*	Cofactors and Vitamins	Tocopherol Metabolism	62282	LC/MS Neg	100020482	3917	370.133
met447	539	gamma-glutamyl-epsilon-lysine	Peptide	Gamma-glutamyl Amino Acid	33934	LC/MS Pos Early	100001262	2725	276.155	7015685	17105-15-6		HMDB03869
met448	533	gamma-glutamylglutamine	Peptide	Gamma-glutamyl Amino Acid	2730	LC/MS Pos Early	1140	1430	276.119	150914	10148-81-9	C05283	HMDB11738
met449	534	gamma-glutamylglycine	Peptide	Gamma-glutamyl Amino Acid	33949	LC/MS Pos Early	100001294	1535	205.082	165527	1948-29-4		HMDB11667
met450	535	gamma-glutamylhistidine	Peptide	Gamma-glutamyl Amino Acid	18245	LC/MS Pos Early	1235	2740	285.119	7017195	37460-15-4
met451	536	gamma-glutamylisoleucine*	Peptide	Gamma-glutamyl Amino Acid	34456	LC/MS Pos Early	100001485	2940	261.144	14253342			HMDB11170
met452	537	gamma-glutamylleucine	Peptide	Gamma-glutamyl Amino Acid	18369	LC/MS Pos Early	1268	2991	261.144	151023	2566-39-4		HMDB11171
met453	541	gamma-glutamylphenylalanine	Peptide	Gamma-glutamyl Amino Acid	33422	LC/MS Pos Early	100000491	2992	295.129	111299	7432-24-8		HMDB00594
met454	542	gamma-glutamylthreonine	Peptide	Gamma-glutamyl Amino Acid	33364	LC/MS Pos Early	100001314	1750	249.108	76078708	5652-48-2		HMDB29159
met455	544	gamma-glutamyltyrosine	Peptide	Gamma-glutamyl Amino Acid	2734	LC/MS Neg	1102	1240	309.109	94340	7432-23-7		HMDB11741
met456	545	gamma-glutamylvaline	Peptide	Gamma-glutamyl Amino Acid	43829	LC/MS Pos Early	100001126	2700	247.129	7015683	2746-34-1		HMDB11172
met457	192	gentisate	Amino Acid	Tyrosine Metabolism	18280	LC/MS Polar	100000447	905	153.019	3469	490-79-9	C00628	HMDB00152
met458	5233	gentisic acid-5-glucoside	Xenobiotics	Chemical	48729	LC/MS Neg	100006372	1434	315.072	10914066	1820-89-9
met459	3882	glucarate (saccharate)	Cofactors and Vitamins	Ascorbate and Aldarate Metabolism	1476	LC/MS Polar	1020	3850	209.03	33037	5793-88-4	C00818	HMDB00663
met460	4226	gluconate	Xenobiotics	Food Component/Plant	587	LC/MS Polar	338	2922	195.051	10690	527-07-1	C00257	HMDB00625
met461	1052	glucose	Carbohydrate	Glycolysis, Gluconeogenesis, and Pyruvate Metabolism	48152	LC/MS Polar	572	2342	225.062	79025	50-99-7	C00031	HMDB00122
met462	1226	glucuronate	Carbohydrate	Aminosugar Metabolism	15443	LC/MS Polar	100000257	3233.3	193.035	444791	207300-70-7	C00191	HMDB00127
met463	5278	glucuronide of C10H14O2 (1)*	Partially Characterized Molecules	Partially Characterized Molecules	61893	LC/MS Neg	100019994	3194	341.124
met464	5279	glucuronide of C10H14O2 (2)*	Partially Characterized Molecules	Partially Characterized Molecules	61894	LC/MS Neg	100020020	3154	341.124
met465	5281	glucuronide of C10H14O2 (4)*	Partially Characterized Molecules	Partially Characterized Molecules	61896	LC/MS Neg	100020022	4030	341.124
met466	5282	glucuronide of C10H14O2 (5)*	Partially Characterized Molecules	Partially Characterized Molecules	61897	LC/MS Neg	100020023	4084	341.124
met467	5284	glucuronide of C10H14O2 (7)*	Partially Characterized Molecules	Partially Characterized Molecules	61899	LC/MS Neg	100020025	4227	341.124
met468	5285	glucuronide of C10H18O2 (1)*	Partially Characterized Molecules	Partially Characterized Molecules	61881	LC/MS Neg	100019990	2728	345.156
met469	5294	glucuronide of C10H18O2 (10)*	Partially Characterized Molecules	Partially Characterized Molecules	61890	LC/MS Neg	100020017	4622	345.156
met470	5295	glucuronide of C10H18O2 (11)*	Partially Characterized Molecules	Partially Characterized Molecules	61891	LC/MS Neg	100020018	4680	345.156
met471	5296	glucuronide of C10H18O2 (12)*	Partially Characterized Molecules	Partially Characterized Molecules	61892	LC/MS Neg	100020019	4760	345.156
met472	5286	glucuronide of C10H18O2 (2)*	Partially Characterized Molecules	Partially Characterized Molecules	61882	LC/MS Neg	100019991	2885	345.156
met473	5287	glucuronide of C10H18O2 (3)*	Partially Characterized Molecules	Partially Characterized Molecules	61883	LC/MS Neg	100019992	2990	345.156
met474	5288	glucuronide of C10H18O2 (4)*	Partially Characterized Molecules	Partially Characterized Molecules	61884	LC/MS Neg	100020011	3460	345.156
met475	5289	glucuronide of C10H18O2 (5)*	Partially Characterized Molecules	Partially Characterized Molecules	61885	LC/MS Neg	100020012	3582	345.156
met476	5290	glucuronide of C10H18O2 (6)*	Partially Characterized Molecules	Partially Characterized Molecules	61886	LC/MS Neg	100020013	3750	345.156
met477	5291	glucuronide of C10H18O2 (7)*	Partially Characterized Molecules	Partially Characterized Molecules	61887	LC/MS Neg	100020014	3790	345.156
met478	5292	glucuronide of C10H18O2 (8)*	Partially Characterized Molecules	Partially Characterized Molecules	61888	LC/MS Neg	100020015	3865	345.156
met479	5293	glucuronide of C10H18O2 (9)*	Partially Characterized Molecules	Partially Characterized Molecules	61889	LC/MS Neg	100020016	4010	345.156
met480	5297	glucuronide of C12H20O3 (1)*	Partially Characterized Molecules	Partially Characterized Molecules	61964	LC/MS Neg	100019997	3728	387.166
met481	5298	glucuronide of C12H20O3 (2)*	Partially Characterized Molecules	Partially Characterized Molecules	61965	LC/MS Neg	100020092	3815	387.166
met482	5299	glucuronide of C12H20O3 (3)*	Partially Characterized Molecules	Partially Characterized Molecules	61968	LC/MS Neg	100020093	3900	387.166
met483	5300	glucuronide of C12H20O3 (4)*	Partially Characterized Molecules	Partially Characterized Molecules	61966	LC/MS Neg	100020094	3992	387.166
met484	5301	glucuronide of C12H20O3 (5)*	Partially Characterized Molecules	Partially Characterized Molecules	61967	LC/MS Neg	100020095	4102	387.166
met485	5302	glucuronide of C12H22O3 (1)*	Partially Characterized Molecules	Partially Characterized Molecules	61902	LC/MS Neg	100019995	3350	389.182
met486	5303	glucuronide of C12H22O4 (1)*	Partially Characterized Molecules	Partially Characterized Molecules	61874	LC/MS Neg	100019984	2590	405.177
met487	5304	glucuronide of C12H22O4 (2)*	Partially Characterized Molecules	Partially Characterized Molecules	61875	LC/MS Neg	100019985	2700	405.177
met488	5306	glucuronide of C14H22O4 (2)*	Partially Characterized Molecules	Partially Characterized Molecules	61970	LC/MS Neg	100020096	3932	429.177
met489	5307	glucuronide of C14H22O4 (3)*	Partially Characterized Molecules	Partially Characterized Molecules	61971	LC/MS Neg	100020097	4485	429.177
met490	5308	glucuronide of C14H26O4 (1)*	Partially Characterized Molecules	Partially Characterized Molecules	61876	LC/MS Neg	100019986	3200	433.208
met491	5309	glucuronide of C14H26O4 (2)*	Partially Characterized Molecules	Partially Characterized Molecules	61877	LC/MS Neg	100020009	3300	433.208
met492	5310	glucuronide of C16H30O4 (1)*	Partially Characterized Molecules	Partially Characterized Molecules	61880	LC/MS Neg	100019989	4215	461.239
met493	5311	glucuronide of C19H28O4 (1)*	Partially Characterized Molecules	Partially Characterized Molecules	61879	LC/MS Neg	100019987	3400	495.224
met494	5266	glucuronide of C8H14O2 (1)*	Partially Characterized Molecules	Partially Characterized Molecules	61903	LC/MS Neg	100019996	3679	317.124
met495	5267	glucuronide of C8H14O2 (2)*	Partially Characterized Molecules	Partially Characterized Molecules	61904	LC/MS Neg	100020028	3730	317.124
met496	5268	glucuronide of C8H14O2 (3)*	Partially Characterized Molecules	Partially Characterized Molecules	61905	LC/MS Neg	100020029	3791	317.124
met497	5269	glucuronide of C8H14O2 (4)*	Partially Characterized Molecules	Partially Characterized Molecules	61906	LC/MS Neg	100020030	3892	317.124
met498	5270	glucuronide of C8H14O2 (5)*	Partially Characterized Molecules	Partially Characterized Molecules	61963	LC/MS Neg	100020031	3943	317.124
met499	5271	glucuronide of C8H14O2 (6)*	Partially Characterized Molecules	Partially Characterized Molecules	61961	LC/MS Neg	100020032	4027	317.124
met500	5274	glucuronide of C8H16O2 (2)*	Partially Characterized Molecules	Partially Characterized Molecules	61973	LC/MS Neg	100020099	4380	319.14
met501	5275	glucuronide of C8H18O2 (1)*	Partially Characterized Molecules	Partially Characterized Molecules	61900	LC/MS Neg	100019993	3218	321.156
met502	5276	glucuronide of C8H18O2 (2)*	Partially Characterized Molecules	Partially Characterized Molecules	61901	LC/MS Neg	100020027	3300	321.156
met503	5277	glucuronide of C9H10O4 (1)*	Partially Characterized Molecules	Partially Characterized Molecules	61972	LC/MS Neg	100020001	2175	357.083
met504	4404	glucuronide of piperine metabolite C17H21NO3 (1)*	Xenobiotics	Food Component/Plant	62288	LC/MS Neg	100020489	3814	462.177
met505	4405	glucuronide of piperine metabolite C17H21NO3 (2)*	Xenobiotics	Food Component/Plant	62289	LC/MS Neg	100020490	3918	462.177
met506	4406	glucuronide of piperine metabolite C17H21NO3 (3)*	Xenobiotics	Food Component/Plant	62290	LC/MS Neg	100020491	3951	462.177
met507	4407	glucuronide of piperine metabolite C17H21NO3 (4)*	Xenobiotics	Food Component/Plant	62291	LC/MS Neg	100020492	3992	462.177
met508	4408	glucuronide of piperine metabolite C17H21NO3 (5)*	Xenobiotics	Food Component/Plant	62292	LC/MS Neg	100020493	4039	462.177
met509	4409	glucuronide of piperine metabolite C17H21NO3 (6)*	Xenobiotics	Food Component/Plant	62293	LC/MS Neg	100020494	4136	462.177
met510	42	glutamate	Amino Acid	Glutamate Metabolism	57	LC/MS Pos Early	561	1500	148.06	611	56-86-0	C00025	HMDB00148
met511	43	glutamine	Amino Acid	Glutamate Metabolism	53	LC/MS Pos Early	563	1291	147.076	5961	56-85-9	C00064	HMDB00641
met512	5313	glutamine conjugate of C8H12O2 (1)*	Partially Characterized Molecules	Partially Characterized Molecules	62142	LC/MS Neg	100020257	3105	267.135
met513	5314	glutamine conjugate of C8H12O2 (2)*	Partially Characterized Molecules	Partially Characterized Molecules	62143	LC/MS Neg	100020258	3239	267.135
met514	5315	glutamine conjugate of C8H12O2 (3)*	Partially Characterized Molecules	Partially Characterized Molecules	62144	LC/MS Neg	100020267	3366	267.135
met515	5316	glutamine conjugate of C8H12O4 (1)*	Partially Characterized Molecules	Partially Characterized Molecules	62140	LC/MS Neg	100020265	940	299.125
met516	5317	glutamine conjugate of C8H12O4 (2)*	Partially Characterized Molecules	Partially Characterized Molecules	62141	LC/MS Neg	100020268	1143	299.125
met517	1456	glutarate (C5-DC)	Lipid	Fatty Acid, Dicarboxylate	396	LC/MS Polar	339	2900	131.035	743	110-94-1	C00489	HMDB00661
met518	117	glutaroylcarnitine (C5)	Amino Acid	Lysine Metabolism	44664	LC/MS Pos Early	100001593	2393	276.144	71464488	102636-82-8		HMDB13130
met519	1072	glycerate	Carbohydrate	Glycolysis, Gluconeogenesis, and Pyruvate Metabolism	1572	LC/MS Polar	1052	2070.4	105.019	752	600-19-1	C00258	HMDB00139
met520	2492	glycerol	Lipid	Glycerolipid Metabolism	15122	LC/MS Neg	1254	758	91.0401	753	56-81-5	C00116	HMDB00131
met521	2493	glycerol 3-phosphate	Lipid	Glycerolipid Metabolism	43847	LC/MS Pos Early	100000258	580	173.021	754	29849-82-9	C00093	HMDB00126
met522	1934	glycerophosphoethanolamine	Lipid	Phospholipid Metabolism	37455	LC/MS Polar	100001620	3075	214.049	123874	33049-08-0	C01233	HMDB00114
met523	2498	glycerophosphoglycerol	Lipid	Glycerolipid Metabolism	48857	LC/MS Pos Early	100001619	520	247.058	439964		C03274
met524	1936	glycerophosphoinositol*	Lipid	Phospholipid Metabolism	52307	LC/MS Pos Early	100001621	516	335.074	167572	16824-65-0
met525	1930	glycerophosphorylcholine (GPC)	Lipid	Phospholipid Metabolism	15990	LC/MS Pos Early	100000269	672	258.11	71920	28319-77-9	C00670	HMDB00086
met526	1935	glycerophosphoserine*	Lipid	Phospholipid Metabolism	57404	LC/MS Pos Early	100015666	577	260.053	3081457
met527	1	glycine	Amino Acid	Glycine, Serine and Threonine Metabolism	58	LC/MS Pos Early	340	1375	76.0393	750	56-40-6	C00037	HMDB00123
met528	5320	glycine conjugate of C10H12O2*	Partially Characterized Molecules	Partially Characterized Molecules	62145	LC/MS Neg	100020253	4005	220.098
met529	5321	glycine conjugate of C10H14O2 (1)*	Partially Characterized Molecules	Partially Characterized Molecules	62146	LC/MS Neg	100020254	4335	222.114
met530	5322	glycine conjugate of C10H14O2 (2)*	Partially Characterized Molecules	Partially Characterized Molecules	62147	LC/MS Neg	100020266	4398	222.114
met531	5319	glycine conjugate of C9H16O2*	Partially Characterized Molecules	Partially Characterized Molecules	62119	LC/MS Neg	100020256	4120	212.129
met532	3045	glyco-beta-muricholate	Lipid	Primary Bile Acid Metabolism	62066	LC/MS Neg	100020214	4762	464.302
met533	3037	glycochenodeoxycholate	Lipid	Primary Bile Acid Metabolism	32346	LC/MS Neg	1628	5236.1	448.307	12544	16564-43-5	C05466	HMDB00637
met534	3050	glycochenodeoxycholate 3-sulfate	Lipid	Primary Bile Acid Metabolism	52974	LC/MS Neg	100006641	4820	263.628
met535	3048	glycochenodeoxycholate glucuronide (1)	Lipid	Primary Bile Acid Metabolism	52983	LC/MS Neg	100009264	4806	311.666
met536	3034	glycocholate	Lipid	Primary Bile Acid Metabolism	18476	LC/MS Neg	342	5163	464.302	10140	475-31-0;863-57-0	C01921	HMDB00138
met537	3051	glycocholate glucuronide (1)	Lipid	Primary Bile Acid Metabolism	52977	LC/MS Neg	100009259	4533	640.334
met538	3053	glycocholate sulfate	Lipid	Primary Bile Acid Metabolism	52967	LC/MS Neg	100006639	4560	271.626
met539	3095	glycocholenate sulfate*	Lipid	Secondary Bile Acid Metabolism	32599	LC/MS Neg	100001989	4750	254.623
met540	3058	glycodeoxycholate	Lipid	Secondary Bile Acid Metabolism	18477	LC/MS Neg	100000436	5281	448.307	3035026	360-65-6	C05464	HMDB00631
met541	3100	glycodeoxycholate 3-sulfate	Lipid	Secondary Bile Acid Metabolism	52975	LC/MS Neg	100006642	4875	263.628
met542	3086	glycohyocholate	Lipid	Secondary Bile Acid Metabolism	42574	LC/MS Neg	100004083	5020	464.302
met543	5177	glycolate (hydroxyacetate)	Xenobiotics	Chemical	15737	LC/MS Polar	203	1790.4	159.011	757	79-14-1	C00160	HMDB00115
met544	3069	glycolithocholate sulfate*	Lipid	Secondary Bile Acid Metabolism	32620	LC/MS Neg	100001657	5011	255.631	72222	15324-64-8	C11301	HMDB02639
met545	3076	glycoursodeoxycholate	Lipid	Secondary Bile Acid Metabolism	39379	LC/MS Neg	100002911	5033	448.307	12310288	64480-66-6		HMDB00708
met546	711	glycylleucine	Peptide	Dipeptide	34398	LC/MS Pos Early	100001258	3059	189.123	92843	869-19-2	C02155	HMDB00759
met547	721	glycylvaline	Peptide	Dipeptide	18357	LC/MS Neg	100000487	1320	173.093	97417	1963-21-9		HMDB28854
met548	4013	guaiacol sulfate	Xenobiotics	Benzoate Metabolism	46111	LC/MS Neg	100004208	2344	203.002	22473			HMDB60013
met549	439	guanidinoacetate	Amino Acid	Creatine Metabolism	43802	LC/MS Polar	344	2884	116.047	763	352-97-6	C00581	HMDB00128
met550	469	guanidinosuccinate	Amino Acid	Guanidino and Acetamido Metabolism	32446	LC/MS Polar	100001212	3550	174.052	97856	6133-30-8	C03139	HMDB03157
met551	3733	guanine	Nucleotide	Purine Metabolism, Guanine containing	32352	LC/MS Neg	172	1330	150.042	764	73-40-5	C00242	HMDB00132
met552	3732	guanosine	Nucleotide	Purine Metabolism, Guanine containing	1573	LC/MS Pos Early	1099	1728	284.099	6802	118-00-3	C00387	HMDB00133
met553	3729	guanosine-3',5'-cyclic monophosphate (cGMP)	Nucleotide	Purine Metabolism, Guanine containing	2827	LC/MS Neg	104	1593	344.04	24316	7665-99-8	C00942	HMDB01314
met554	3889	gulonate*	Cofactors and Vitamins	Ascorbate and Aldarate Metabolism	46957	LC/MS Polar	100001586	2750	195.051	9794176	20246-53-1	C00257	HMDB03290
met555	3935	heme	Cofactors and Vitamins	Hemoglobin and Porphyrin Metabolism	41754	LC/MS Pos Late	100001386	1124	616.176	26945	14875-96-8	C00032	HMDB03178
met556	1571	heptanoylglutamine	Lipid	Fatty Acid Metabolism (Acyl Glutamine)	54918	LC/MS Neg	100001745	3526	257.151
met557	1470	heptenedioate (C7:1-DC)*	Lipid	Fatty Acid, Dicarboxylate	61866	LC/MS Polar	100019981	2816	157.051
met558	4341	hesperetin	Xenobiotics	Food Component/Plant	27514	LC/MS Neg	100001039	3679	301.072	72281	41001-90-5	C01709	HMDB05782
met559	1604	hexanoylcarnitine (C6)	Lipid	Fatty Acid Metabolism (Acyl Carnitine, Medium Chain)	32328	LC/MS Pos Early	100000781	3358	260.186	6426853	6920-35-0		HMDB00705
met560	1570	hexanoylglutamine	Lipid	Fatty Acid Metabolism (Acyl Glutamine)	54907	LC/MS Neg	100001733	2780	243.135
met561	1583	hexanoylglycine (C6)	Lipid	Fatty Acid Metabolism (Acyl Glycine)	35436	LC/MS Neg	100001527	2900	172.098	99463	24003-67-6		HMDB00701
met562	1877	hexanoyltaurine	Lipid	Endocannabinoid	63224	LC/MS Neg	100021223	3040	222.081	2245940
met563	3978	hippurate	Xenobiotics	Benzoate Metabolism	15753	LC/MS Pos Early	100000014	2116	180.066	464	495-69-2	C01586	HMDB00714
met564	82	histamine	Amino Acid	Histidine Metabolism	1574	LC/MS Pos Early	354	3035	112.087	774	51-45-6	C00388	HMDB00870
met565	66	histidine	Amino Acid	Histidine Metabolism	59	LC/MS Neg	355	755.9	154.062	6274	5934-29-2	C00135	HMDB00177
met566	4342	histidine betaine (hercynine)*	Xenobiotics	Food Component/Plant	62278	LC/MS Pos Early	100004059	2094	198.124	3083620	534-30-5
met567	408	homoarginine	Amino Acid	Urea cycle; Arginine and Proline Metabolism	22137	LC/MS Pos Early	100000961	2882	189.135	9085	156-86-5	C01924	HMDB00670
met568	79	homocarnosine	Amino Acid	Histidine Metabolism	1633	LC/MS Neg	41	820	239.115	10243361	3650-73-5	C00884	HMDB00745
met569	4344	homocitrate	Xenobiotics	Food Component/Plant	39601	LC/MS Pos Early	100002554	1179	224.077	439459	320573-06-6	C01251	HMDB03518
met570	409	homocitrulline	Amino Acid	Urea cycle; Arginine and Proline Metabolism	22138	LC/MS Neg	100000963	789	188.104	65072	1190-49-4	C02427	HMDB00679
met571	21	homoserine (homoserine lactone)	Amino Acid	Glycine, Serine and Threonine Metabolism	18351	LC/MS Polar	100000458	2875.8	118.051	12647	672-15-1	C00263	HMDB00719
met572	4345	homostachydrine*	Xenobiotics	Food Component/Plant	33009	LC/MS Pos Early	100001550	1750	158.118	441447	1195-94-4	C08283	HMDB33433
met573	183	homovanillate (HVA)	Amino Acid	Tyrosine Metabolism	1101	LC/MS Neg	117	1649	181.051	1738	306-08-1	C05582	HMDB00118
met574	194	homovanillate sulfate	Amino Acid	Tyrosine Metabolism	38349	LC/MS Neg	100002250	1047	261.007	29981063	38339-06-9		HMDB11719
met575	72	hydantoin-5-propionate	Amino Acid	Histidine Metabolism	40473	LC/MS Polar	100002514	2080	171.041	782	5624-26-0	C05565	HMDB01212
met576	5031	hydroquinone sulfate	Xenobiotics	Drug - Topical Agents	35322	LC/MS Neg	100001604	1395	188.986	161220	123-31-9	C00530	HMDB02434
met577	41	hydroxyasparagine	Amino Acid	Alanine and Aspartate Metabolism	62060	LC/MS Pos Early	100020205	1149	149.056	97663		C03124	HMDB32332
met578	4089	hydroxycotinine	Xenobiotics	Tobacco Metabolite	38661	LC/MS Pos Early	100002717	2030	193.097	10219774	34834-67-8		HMDB01390
met579	108	hydroxy-N6,N6,N6-trimethyllysine*	Amino Acid	Lysine Metabolism	62959	LC/MS Pos Early	100021123	2759	205.155
met580	3085	hyocholate	Lipid	Secondary Bile Acid Metabolism	34093	LC/MS Neg	100001279	5046	407.28	92805	547-75-1	C17649	HMDB00760
met581	3088	hyodeoxycholate	Lipid	Secondary Bile Acid Metabolism	27531	LC/MS Neg	100000777	5097	391.285	5283820	83-49-8	C15517	HMDB00733
met582	390	hypotaurine	Amino Acid	Methionine, Cysteine, SAM and Taurine Metabolism	590	LC/MS Pos Early	358	724	110.027	107812	300-84-5	C00519	HMDB00965
met583	3674	hypoxanthine	Nucleotide	Purine Metabolism, (Hypo)Xanthine/Inosine containing	3127	LC/MS Polar	171	1515.8	135.031	790	68-94-0	C00262	HMDB00157
met584	4679	ibuprofen	Xenobiotics	Drug - Analgesics, Anesthetics	17799	LC/MS Neg	1487	4925	205.123	3672	15687-27-1	D00126	HMDB01925
met585	4684	ibuprofen acyl glucuronide	Xenobiotics	Drug - Analgesics, Anesthetics	45472	LC/MS Neg	100002406	4855	381.155	163959	115075-59-7
met586	77	imidazole lactate	Amino Acid	Histidine Metabolism	15716	LC/MS Pos Early	100000263	2040	157.061	440129	14403-45-3	C05568	HMDB02320
met587	75	imidazole propionate	Amino Acid	Histidine Metabolism	40730	LC/MS Pos Early	100003434	2263	141.066	70630	1074-59-5		HMDB02271
met588	5136	indole-3-acetamide	Xenobiotics	Chemical	37448	LC/MS Pos Early	100002095	2306	175.087	397	879-37-8	C02693	HMDB29739
met589	266	indole-3-carboxylate	Amino Acid	Tryptophan Metabolism	38116	LC/MS Neg	100002185	1710	160.04	69867	771-50-6	C19837	HMDB03320
met590	258	indoleacetate	Amino Acid	Tryptophan Metabolism	27513	LC/MS Neg	100001034	2200	174.056	802	6505-45-9	C00954	HMDB00197
met591	269	indoleacetoylcarnitine*	Amino Acid	Tryptophan Metabolism	62279	LC/MS Pos Early	100020479	3114	319.165
met592	263	indoleacetylglutamine	Amino Acid	Tryptophan Metabolism	42087	LC/MS Neg	100001731	2535	302.115	25200879			HMDB13240
met593	257	indolelactate	Amino Acid	Tryptophan Metabolism	18349	LC/MS Neg	100000463	2286	204.067	92904	832-97-3	C02043	HMDB00671
met594	261	indolepropionate	Amino Acid	Tryptophan Metabolism	32405	LC/MS Neg	100001083	2795	188.072	3744	830-96-6		HMDB02302
met595	262	indolepropionylglycine	Amino Acid	Tryptophan Metabolism	54917	LC/MS Neg	100010863	2926	245.093	7677842
met596	4348	indolin-2-one	Xenobiotics	Food Component/Plant	43374	LC/MS Pos Early	100004318	2575	134.06	321710	59-48-3	C12312
met597	273	indoxyl glucuronide	Amino Acid	Tryptophan Metabolism	52749	LC/MS Neg	100008931	1940	308.078	2733785	35804-66-1		HMDB59804
met598	3673	inosine	Nucleotide	Purine Metabolism, (Hypo)Xanthine/Inosine containing	1123	LC/MS Neg	361	1602.1	267.073	6021	58-63-9	C00294	HMDB00195
met599	350	isobutyrylcarnitine (C4)	Amino Acid	Leucine, Isoleucine and Valine Metabolism	33441	LC/MS Pos Early	100001055	2810	232.154	168379	25518-49-4		HMDB00736
met600	351	isobutyrylglycine (C4)	Amino Acid	Leucine, Isoleucine and Valine Metabolism	35437	LC/MS Neg	100001590	1420	144.067	10855600	15926-18-8		HMDB00730
met601	1573	isocaproylglutamine	Lipid	Fatty Acid Metabolism (Acyl Glutamine)	61811	LC/MS Neg	100019815	2720	243.135
met602	1579	isocaproylglycine	Lipid	Fatty Acid Metabolism (Acyl Glycine)	61789	LC/MS Neg	100019816	2820	172.098
met603	1261	isocitrate	Energy	TCA Cycle	12110	LC/MS Pos Early	1206	773	210.061	1198	20226-99-7	C00311	HMDB00193
met604	1262	isocitric lactone	Energy	TCA Cycle	54724	LC/MS Polar	100009239	2970	173.009	98259	4702-32-3
met605	4521	isoeugenol sulfate	Xenobiotics	Food Component/Plant	48997	LC/MS Neg	100006089	3893	243.033
met606	318	isoleucine	Amino Acid	Leucine, Isoleucine and Valine Metabolism	1125	LC/MS Pos Early	376	2800	132.102	6306	73-32-5	C00407	HMDB00172
met607	550	isoleucylhydroxyproline*	Peptide	Dipeptide Derivative	63051	LC/MS Pos Early	100021262	2707	245.15				HMDB28908
met608	295	isovalerylcarnitine (C5)	Amino Acid	Leucine, Isoleucine and Valine Metabolism	34407	LC/MS Pos Early	100001393	3085	246.17	6426851	31023-24-2		HMDB00688
met609	296	isovalerylglutamine	Amino Acid	Leucine, Isoleucine and Valine Metabolism	54913	LC/MS Neg	100010859	1956	229.119
met610	294	isovalerylglycine	Amino Acid	Leucine, Isoleucine and Valine Metabolism	35107	LC/MS Neg	100001452	1950	158.082	546304	16284-60-9		HMDB00678
met611	3923	isoxanthopterin	Cofactors and Vitamins	Pterin Metabolism	27732	LC/MS Pos Early	100000749	1110	180.052	10729	529-69-1	C03975	HMDB00704
met612	235	kynurenate	Amino Acid	Tryptophan Metabolism	1417	LC/MS Pos Early	98	2385	190.05	3845	492-27-3	C01717	HMDB00715
met613	231	kynurenine	Amino Acid	Tryptophan Metabolism	15140	LC/MS Pos Early	100000265	2739	209.092	161166	2922-83-0	C00328	HMDB00684
met614	1069	lactate	Carbohydrate	Glycolysis, Gluconeogenesis, and Pyruvate Metabolism	527	LC/MS Polar	482	1468.8	89.0244	612	79-33-4	C00186	HMDB00190
met615	1130	lactose	Carbohydrate	Disaccharides and Oligosaccharides	567	LC/MS Polar	393	3500	387.114	84571	5965-66-2	C00243	HMDB00186
met616	386	lanthionine	Amino Acid	Methionine, Cysteine, SAM and Taurine Metabolism	42002	LC/MS Pos Early	100003892	1730	209.059	98504	468821
met617	1610	laurylcarnitine (C12)	Lipid	Fatty Acid Metabolism (Acyl Carnitine, Medium Chain)	34534	LC/MS Pos Late	100001392	1235	344.28	10427569	25518-54-1		HMDB02250
met618	280	leucine	Amino Acid	Leucine, Isoleucine and Valine Metabolism	60	LC/MS Pos Early	397	2864	132.102	6106	61-90-5	C00123	HMDB00687
met619	551	leucylhydroxyproline*	Peptide	Dipeptide Derivative	63052	LC/MS Pos Early	100021261	2753	245.15				HMDB28930
met620	4179	levulinate (4-oxovalerate)	Xenobiotics	Food Component/Plant	22177	LC/MS Neg	100000765	934.6	115.04	11579	123-76-2		HMDB00720
met621	4181	levulinoylcarnitine	Xenobiotics	Food Component/Plant	63359	LC/MS Pos Early	100021140	2520	260.149
met622	4702	lidocaine	Xenobiotics	Drug - Analgesics, Anesthetics	35661	LC/MS Pos Early	100001538	3250	235.18	3676	137-58-6	D00358	HMDB14426
met623	4361	linamarin	Xenobiotics	Food Component/Plant	39606	LC/MS Neg	100003124	1872	246.098	11128	554-35-8	C01594	HMDB33699
met624	3066	lithocholate sulfate (1)	Lipid	Secondary Bile Acid Metabolism	62526	LC/MS Neg	100020823	4811	227.12
met625	3942	L-urobilin	Cofactors and Vitamins	Hemoglobin and Porphyrin Metabolism	40173	LC/MS Pos Late	100002568	901	595.349	5280818	34217-90-8	C05793	HMDB04159
met626	96	lysine	Amino Acid	Lysine Metabolism	1301	LC/MS Pos Early	407	2850	147.113	5962	56-87-1	C00047	HMDB00182
met627	1269	malate	Energy	TCA Cycle	1303	LC/MS Neg	409	615.6	133.014	525	6915-15-7	C00149	HMDB00156
met628	1468	maleate	Lipid	Fatty Acid, Dicarboxylate	20676	LC/MS Polar	100000707	2640	115.004	444266	110-16-7	C01384	HMDB00176
met629	1285	malonylcarnitine	Lipid	Fatty Acid Synthesis	37059	LC/MS Pos Early	100001526	2086	248.113	22833583	853728-01-5		HMDB02095
met630	4103	maltol sulfate	Xenobiotics	Food Component/Plant	48696	LC/MS Neg	100006106	1503	204.981
met631	3988	mandelate	Xenobiotics	Benzoate Metabolism	22160	LC/MS Polar	100000710	922	151.04	1292	90-64-2	C01984	HMDB00703
met632	1173	mannitol/sorbitol	Carbohydrate	Fructose, Mannose and Galactose Metabolism	46142	LC/MS Polar	100001740	2320	181.072	5780		C00794	HMDB00247
met633	4367	mannonate*	Xenobiotics	Food Component/Plant	62864	LC/MS Polar	100003695	2736	195.051	3246006	642-99-9
met634	361	methionine sulfone	Amino Acid	Methionine, Cysteine, SAM and Taurine Metabolism	44878	LC/MS Pos Early	100004635	1250	182.048	69961	820-10-0
met635	362	methionine sulfoxide	Amino Acid	Methionine, Cysteine, SAM and Taurine Metabolism	18374	LC/MS Pos Early	100000039	1272	166.053	158980	3226-65-1	C02989	HMDB02005
met636	4371	methyl indole-3-acetate	Xenobiotics	Food Component/Plant	1584	LC/MS Neg	1104	4548	188.072	74706	1912-33-0		HMDB29738
met637	4047	methyl-4-hydroxybenzoate sulfate	Xenobiotics	Benzoate Metabolism	48429	LC/MS Neg	100006116	2873	230.997
met638	1569	methylmalonate (MMA)	Lipid	Fatty Acid Metabolism (also BCAA Metabolism)	1496	LC/MS Polar	418	3078.4	117.019	487	516-05-2	C02170	HMDB00202
met639	4957	methylphenidate	Xenobiotics	Drug - Neurological	54796	LC/MS Pos Late	100009391	795	234.149	4158		C07196	HMDB14566
met640	335	methylsuccinate	Amino Acid	Leucine, Isoleucine and Valine Metabolism	15745	LC/MS Polar	2051	2800	131.035	10349	498-21-5		HMDB01844
met641	336	methylsuccinoylcarnitine	Amino Acid	Leucine, Isoleucine and Valine Metabolism	53031	LC/MS Pos Early	100009275	2589	276.144
met642	401	methylurea	Amino Acid	Urea cycle; Arginine and Proline Metabolism	34378	LC/MS Pos Early	100001401	807	75.0553	11719	598-50-5	C16363
met643	2814	mevalonolactone	Lipid	Mevalonate Metabolism	48118	LC/MS Pos Early	100000772	1375	131.07	10428	674-26-0		HMDB06024
met644	4706	morphine	Xenobiotics	Drug - Analgesics, Anesthetics	21174	LC/MS Pos Early	100000911	2591	286.144	5288826	57-27-2	C01516	HMDB14440
met645	4723	morphine-3-glucuronide	Xenobiotics	Drug - Analgesics, Anesthetics	61844	LC/MS Neg	100016052	2495	460.161	5484731		C16643	HMDB41936
met646	4722	morphine-6-glucuronide	Xenobiotics	Drug - Analgesics, Anesthetics	61845	LC/MS Neg	100016053	3077	460.161	5360621		C16578	HMDB41937
met647	153	m-tyramine	Amino Acid	Tyrosine Metabolism	39581	LC/MS Pos Early	100002797	2701	138.091	11492	588-05-6		HMDB04989
met648	152	m-tyramine sulfate	Amino Acid	Tyrosine Metabolism	48417	LC/MS Neg	100006104	1723	216.034		175727-14-7
met649	1897	myo-inositol	Lipid	Inositol Metabolism	1124	LC/MS Polar	363	3506.3	225.062	892	87-89-8	C00137	HMDB00211
met650	1629	myristoleoylcarnitine (C14:1)*	Lipid	Fatty Acid Metabolism (Acyl Carnitine, Monounsaturated)	48182	LC/MS Pos Late	100006051	1316	370.295	90659872	889848-55-9
met651	4374	N-(2-furoyl)glycine	Xenobiotics	Food Component/Plant	31536	LC/MS Neg	100001086	1525	168.03	21863	5657-19-2;5657-19-2		HMDB00439
met652	127	N,N,N-trimethyl-5-aminovalerate	Amino Acid	Lysine Metabolism	57687	LC/MS Pos Early	100015962	2186	160.133
met653	431	N,N,N-trimethyl-alanylproline betaine (TMAP)	Amino Acid	Urea cycle; Arginine and Proline Metabolism	62947	LC/MS Pos Early	100020217	2470	229.155
met654	126	N,N-dimethyl-5-aminovalerate	Amino Acid	Lysine Metabolism	62819	LC/MS Pos Early	100020842	2290	146.118
met655	32	N,N-dimethylalanine	Amino Acid	Alanine and Aspartate Metabolism	63151	LC/MS Pos Early	100020371	1370	118.086	5488191	2812-31-9
met656	457	N1,N12-diacetylspermine	Amino Acid	Polyamine Metabolism	52987	LC/MS Pos Early	100002132	3105	287.244	132680	61345-83-3	C03413	HMDB02172
met657	3863	N1-Methyl-2-pyridone-5-carboxamide	Cofactors and Vitamins	Nicotinate and Nicotinamide Metabolism	40469	LC/MS Neg	100001468	1668	151.051	69698	701-44-0	C05842	HMDB04193
met658	3704	1-methyladenosine	Nucleotide	Purine Metabolism, Adenine containing	15650	LC/MS Pos Early	1242	2120	282.12	27476	15763-06-1	C02494	HMDB03331
met659	3739	1-methylguanosine	Nucleotide	Purine Metabolism, Guanine containing	31609	LC/MS Pos Early	100001122	1980	298.115	96373	2140-65-0		HMDB01563
met660	3680	N1-methylinosine	Nucleotide	Purine Metabolism, (Hypo)Xanthine/Inosine containing	48351	LC/MS Pos Early	100001409	1430	283.104	65095	20245-33-4		HMDB02721
met661	3742	N2,N2-dimethylguanine	Nucleotide	Purine Metabolism, Guanine containing	37081	LC/MS Pos Early	100001853	2465	180.088	74047	1445-15-4
met662	3741	N2,N2-dimethylguanosine	Nucleotide	Purine Metabolism, Guanine containing	35137	LC/MS Pos Early	100001412	2210	312.13	92919	2140-67-2		HMDB04824
met663	422	N2,N5-diacetylornithine	Amino Acid	Urea cycle; Arginine and Proline Metabolism	43591	LC/MS Neg	100004575	1367	215.104	10398396	39825-23-5
met664	102	N2,N6-diacetyllysine	Amino Acid	Lysine Metabolism	48455	LC/MS Neg	100006124	1604	229.119	91827	499-86-5
met665	101	N2-acetyl,N6,N6-dimethyllysine	Amino Acid	Lysine Metabolism	63254	LC/MS Pos Early	100020545	2172	217.155
met666	100	N2-acetyl,N6-methyllysine	Amino Acid	Lysine Metabolism	62954	LC/MS Pos Early	100020546	2168	203.139
met667	97	N2-acetyllysine	Amino Acid	Lysine Metabolism	36751	LC/MS Polar	100001721	3372.6	187.109	92907	1946-82-3	C12989	HMDB00446
met668	3740	N2-methylguanosine	Nucleotide	Purine Metabolism, Guanine containing	35133	LC/MS Neg	100001467	1988	296.1	3035422	2140-77-4		HMDB05862
met669	3772	N3-methyluridine	Nucleotide	Pyrimidine Metabolism, Uracil containing	35135	LC/MS Neg	100001424	1944	257.078	99592	2140-69-4		HMDB04813
met670	4777	N4-acetyl-5-hydroxysulfamethoxazole*	Xenobiotics	Drug - Antibiotic	62107	LC/MS Neg	100020244	1745	310.05
met671	3801	N4-acetylcytidine	Nucleotide	Pyrimidine Metabolism, Cytidine containing	35130	LC/MS Pos Early	100001413	1580	286.103	107461	3768-18-1		HMDB05923
met672	4778	N4-acetylsulfamethoxazole*	Xenobiotics	Drug - Antibiotic	62106	LC/MS Neg	100020243	2489	294.055	65280		C13061,D01601	HMDB13854
met673	107	N6,N6,N6-trimethyllysine	Amino Acid	Lysine Metabolism	1498	LC/MS Pos Early	189	2825	189.16	440120	23284-33-5	C03793	HMDB01325
met674	106	N6,N6-dimethyllysine	Amino Acid	Lysine Metabolism	62862	LC/MS Pos Early	100020417	2831	175.144	193344	2259-86-1	C05545	HMDB13287
met675	98	N6-acetyllysine	Amino Acid	Lysine Metabolism	36752	LC/MS Polar	100001734	2612.6	187.109	92832	692-04-6	C02727	HMDB00206
met676	3714	N6-carbamoylthreonyladenosine	Nucleotide	Purine Metabolism, Adenine containing	35157	LC/MS Polar	100001415	2332	411.127	161466	24719-82-2		HMDB41623
met677	104	N6-carboxyethyllysine	Amino Acid	Lysine Metabolism	37458	LC/MS Pos Early	100001769	2695	219.134		1404785
met678	1253	N6-carboxymethyllysine	Carbohydrate	Advanced Glycation End-product	36713	LC/MS Pos Early	100001768	2500	205.118	123800	1404817
met679	3705	N6-methyladenosine	Nucleotide	Purine Metabolism, Adenine containing	37114	LC/MS Pos Early	213	2264	282.12	1869	1867-73-8		HMDB04044
met680	105	N6-methyllysine	Amino Acid	Lysine Metabolism	62860	LC/MS Pos Early	100003415	2831	161.128	164795	1188-07-4	C02728	HMDB02038
met681	3724	N6-succinyladenosine	Nucleotide	Purine Metabolism, Adenine containing	48130	LC/MS Neg	100001664	940	382.1	165243	4542-23-8		HMDB00912
met682	71	N-acetyl-1-methylhistidine*	Amino Acid	Histidine Metabolism	43255	LC/MS Neg	100004299	1478	210.088	193270
met683	1551	N-acetyl-2-aminooctanoate*	Lipid	Fatty Acid, Amino	62059	LC/MS Neg	100020204	3943	200.129	95555			HMDB59745
met684	70	N-acetyl-3-methylhistidine*	Amino Acid	Histidine Metabolism	43256	LC/MS Neg	100002204	1360	210.088	193270	37841-04-6
met685	30	N-acetylalanine	Amino Acid	Alanine and Aspartate Metabolism	1585	LC/MS Neg	1110	861.2	130.051	88064	97-69-8	C02847	HMDB00766
met686	4238	N-acetylalliin	Xenobiotics	Food Component/Plant	45404	LC/MS Pos Early	100005367	1348	220.064
met687	414	N-acetylarginine	Amino Acid	Urea cycle; Arginine and Proline Metabolism	33953	LC/MS Pos Early	100001266	2245	217.13	67427	155-84-0	C02562	HMDB04620
met688	40	N-acetylasparagine	Amino Acid	Alanine and Aspartate Metabolism	33942	LC/MS Pos Early	100001257	785	175.071	99715	4033-40-3		HMDB06028
met689	36	N-acetylaspartate (NAA)	Amino Acid	Alanine and Aspartate Metabolism	22185	LC/MS Neg	100000787	620.5	174.041	65065	997-55-7;997-55-7	C01042	HMDB00812
met690	53	N-acetyl-aspartyl-glutamate (NAAG)	Amino Acid	Glutamate Metabolism	35665	LC/MS Pos Early	100001612	1035	305.098	5255	3106-85-2	C12270	HMDB01067
met691	3787	N-acetyl-beta-alanine	Nucleotide	Pyrimidine Metabolism, Uracil containing	37432	LC/MS Neg	100002102	773	130.051	76406	3025-95-4	C01073
met692	124	N-acetyl-cadaverine	Amino Acid	Lysine Metabolism	43530	LC/MS Pos Early	100002249	2385	145.134	189087	32343-73-0		HMDB02284
met693	80	N-acetylcarnosine	Amino Acid	Histidine Metabolism	43488	LC/MS Pos Early	100004046	2141	269.124	9903482	56353-15-2		HMDB12881
met694	418	N-acetylcitrulline	Amino Acid	Urea cycle; Arginine and Proline Metabolism	48434	LC/MS Pos Early	100001577	1010	218.114	656979	33965-42-3	C15532	HMDB00856
met695	5324	N-acetylglucosamine conjugate of C24H38O4 bile acid	Partially Characterized Molecules	Partially Characterized Molecules	61870	LC/MS Neg	100020008	4637	592.349
met696	5323	N-acetylglucosamine conjugate of C24H40O4 bile acid	Partially Characterized Molecules	Partially Characterized Molecules	61869	LC/MS Neg	100020003	4637	594.365
met697	1251	N-acetylglucosamine/N-acetylgalactosamine	Carbohydrate	Aminosugar Metabolism	46539	LC/MS Pos Early	100006435	715	222.097	24139			HMDB00215
met698	1248	N-acetylglucosaminylasparagine	Carbohydrate	Aminosugar Metabolism	48149	LC/MS Pos Early	1215	1212	336.14	123826	2776-93-4	C04540	HMDB00489
met699	45	N-acetylglutamate	Amino Acid	Glutamate Metabolism	15720	LC/MS Pos Early	100000282	1050	190.071	70914	1430871	C00624	HMDB01138
met700	46	N-acetylglutamine	Amino Acid	Glutamate Metabolism	33943	LC/MS Polar	100001253	2140	187.072	182230	2490-97-3	C02716	HMDB06029
met701	2	N-acetylglycine	Amino Acid	Glycine, Serine and Threonine Metabolism	27710	LC/MS Neg	100001006	731	116.035	10972	543-24-8		HMDB00532
met702	92	N-acetylhistamine	Amino Acid	Histidine Metabolism	48679	LC/MS Pos Early	100006123	2287	154.097	69602	673-49-4	C05135	HMDB13253
met703	69	N-acetylhistidine	Amino Acid	Histidine Metabolism	33946	LC/MS Polar	100001293	2088	196.073	75619	39145-52-3	C02997	HMDB32055
met704	437	N-acetylhomocitrulline	Amino Acid	Urea cycle; Arginine and Proline Metabolism	62707	LC/MS Neg	100020513	1314	230.115
met705	320	N-acetylisoleucine	Amino Acid	Leucine, Isoleucine and Valine Metabolism	33967	LC/MS Neg	100001276	2325	172.098	2802421	3077-46-1		HMDB61684
met706	449	N-acetyl-isoputreanine*	Amino Acid	Polyamine Metabolism	62309	LC/MS Pos Early	100020487	2305	203.139
met707	233	N-acetylkynurenine (2)	Amino Acid	Tryptophan Metabolism	48757	LC/MS Neg	100006378	2378	249.088
met708	281	N-acetylleucine	Amino Acid	Leucine, Isoleucine and Valine Metabolism	1587	LC/MS Neg	1082	2400	172.098	70912	1188-21-2	C02710	HMDB11756
met709	358	N-acetylmethionine	Amino Acid	Methionine, Cysteine, SAM and Taurine Metabolism	1589	LC/MS Neg	1083	1787	190.054	448580	65-82-7	C02712	HMDB11745
met710	363	N-acetylmethionine sulfoxide	Amino Acid	Methionine, Cysteine, SAM and Taurine Metabolism	45428	LC/MS Pos Early	100005463	880	208.064	193368	108646-71-5
met711	1237	N-acetylneuraminate	Carbohydrate	Aminosugar Metabolism	32377	LC/MS Pos Early	1162	660	310.113	439197	131-48-6	C00270	HMDB00230
met712	129	N-acetylphenylalanine	Amino Acid	Phenylalanine Metabolism	33950	LC/MS Neg	100001256	2597	206.082	74839	2018-61-3	C03519	HMDB00512
met713	419	N-acetylproline	Amino Acid	Urea cycle; Arginine and Proline Metabolism	34387	LC/MS Pos Early	100001334	1695	158.081	322640	1074-79-9
met714	459	N-acetylputrescine	Amino Acid	Polyamine Metabolism	37496	LC/MS Pos Early	192	2230	131.118	122356	18233-70-0	C02714	HMDB02064
met715	4517	N-acetylpyrraline	Xenobiotics	Food Component/Plant	48438	LC/MS Neg	100006120	2545	295.13
met716	4490	N-acetyl-S-allyl-L-cysteine	Xenobiotics	Food Component/Plant	47136	LC/MS Neg	100005818	2237	202.054	152467	23127-41-5
met717	10	N-acetylserine	Amino Acid	Glycine, Serine and Threonine Metabolism	37076	LC/MS Polar	100001851	2000	146.046	65249	97-14-3		HMDB02931
met718	392	N-acetyltaurine	Amino Acid	Methionine, Cysteine, SAM and Taurine Metabolism	48187	LC/MS Neg	100005466	800	166.018	159864
met719	4466	N-acetyltheanine	Xenobiotics	Food Component/Plant	62711	LC/MS Polar	100020514	1494	215.104
met720	17	N-acetylthreonine	Amino Acid	Glycine, Serine and Threonine Metabolism	33939	LC/MS Neg	100001274	821.6	160.062	152204	17093-74-2		HMDB62557
met721	221	N-acetyltryptophan	Amino Acid	Tryptophan Metabolism	33959	LC/MS Neg	100001254	2630	245.093	700653	1218-34-4	C03137	HMDB13713
met722	146	N-acetyltyrosine	Amino Acid	Tyrosine Metabolism	32390	LC/MS Neg	100001104	1680	222.077	68310	537-55-3		HMDB00866
met723	342	N-acetylvaline	Amino Acid	Leucine, Isoleucine and Valine Metabolism	1591	LC/MS Neg	1084	1704	158.082	66789	96-81-1		HMDB11757
met724	421	N-alpha-acetylornithine	Amino Acid	Urea cycle; Arginine and Proline Metabolism	32984	LC/MS Pos Early	100000285	2000	175.108	439232	1572591	C00437	HMDB03357
met725	4377	naringenin	Xenobiotics	Food Component/Plant	44663	LC/MS Neg	100000920	3437	271.061	932	67604-48-2	C00509	HMDB02670
met726	4379	naringenin 7-glucuronide	Xenobiotics	Food Component/Plant	54924	LC/MS Neg	100010898	3144	447.093
met727	34	N-carbamoylalanine	Amino Acid	Alanine and Aspartate Metabolism	52340	LC/MS Polar	100006369	2022	131.046	426409	77340-50-2
met728	3752	N-carbamoylaspartate	Nucleotide	Pyrimidine Metabolism, Orotate containing	1594	LC/MS Polar	1108	3800	175.036	93072	923-37-5	C00438	HMDB00828
met729	444	N-carbamoylsarcosine	Amino Acid	Creatine Metabolism	38696	LC/MS Pos Early	100002606	920	133.061	439375	30565-25-4	C01043	HMDB12265
met730	344	N-carbamoylvaline	Amino Acid	Leucine, Isoleucine and Valine Metabolism	62852	LC/MS Neg	100020351	1270	159.078	5151292	26081-00-5
met731	420	N-delta-acetylornithine	Amino Acid	Urea cycle; Arginine and Proline Metabolism	43249	LC/MS Neg	100004523	858	173.093	9920500
met732	3925	neopterin	Cofactors and Vitamins	Pterin Metabolism	35131	LC/MS Pos Early	100001474	1370	254.088	4455	2009-64-5	C05926	HMDB00845
met733	237	N-formylanthranilic acid	Amino Acid	Tryptophan Metabolism	43549	LC/MS Neg	100004561	2150	164.035	101399	3342-77-6	C05653	HMDB04089
met734	359	N-formylmethionine	Amino Acid	Methionine, Cysteine, SAM and Taurine Metabolism	2829	LC/MS Neg	194	1543.8	176.039	439750	4289-98-9	C03145	HMDB01015
met735	200	N-formylphenylalanine	Amino Acid	Tyrosine Metabolism	48433	LC/MS Neg	100006056	2360	192.067	759256	13200-85-6
met736	3844	nicotinamide	Cofactors and Vitamins	Nicotinate and Nicotinamide Metabolism	594	LC/MS Pos Early	432	1942	123.055	936	98-92-0	C00153	HMDB01406
met737	3855	nicotinamide N-oxide	Cofactors and Vitamins	Nicotinate and Nicotinamide Metabolism	39582	LC/MS Pos Early	100002763	877	139.05	72661	1986-81-8		HMDB02730
met738	3847	nicotinamide riboside	Cofactors and Vitamins	Nicotinate and Nicotinamide Metabolism	33013	LC/MS Pos Early	100001310	2040	255.098	439924	1341-23-7	C03150	HMDB00855
met739	3842	nicotinate ribonucleoside	Cofactors and Vitamins	Nicotinate and Nicotinamide Metabolism	33471	LC/MS Pos Early	100001316	1536	256.082	161234	2625-49-2	C05841	HMDB06809
met740	4099	nicotine	Xenobiotics	Tobacco Metabolite	38666	LC/MS Pos Early	100002736	2883	163.123	89594	54-11-5	C00745	HMDB01934
met741	57	N-methyl-GABA	Amino Acid	Glutamate Metabolism	39577	LC/MS Pos Early	100003152	2109	118.086	70703	1119-48-8	C15987
met742	47	N-methylglutamate	Amino Acid	Glutamate Metabolism	31532	LC/MS Polar	100001131	2900	160.062	439377	35989-16-3	C01046
met743	443	N-methylhydantoin	Amino Acid	Creatine Metabolism	40006	LC/MS Neg	100002557	1425	113.036	69217	616-04-6	C02565	HMDB03646
met744	424	N-methylhydroxyproline	Amino Acid	Urea cycle; Arginine and Proline Metabolism	62068	LC/MS Pos Early	100020215	1145	146.081
met745	284	N-methylleucine	Amino Acid	Leucine, Isoleucine and Valine Metabolism	35666	LC/MS Pos Early	100001581	2787	146.118	2777993	66866-69-1
met746	4635	N-methylpipecolate	Xenobiotics	Bacterial/Fungal	47101	LC/MS Neg	100005383	1117	142.087	11286529	41447-17-0
met747	430	N-methylproline	Amino Acid	Urea cycle; Arginine and Proline Metabolism	37431	LC/MS Pos Early	100001956	1335	130.086	557	475-11-6
met748	393	N-methyltaurine	Amino Acid	Methionine, Cysteine, SAM and Taurine Metabolism	42989	LC/MS Polar	100004056	1650	138.023	7882	107-68-6
met749	1574	N-octanoylglutamine	Lipid	Fatty Acid Metabolism (Acyl Glutamine)	54919	LC/MS Neg	100003941	4164	271.166
met750	1588	N-octanoylglycine	Lipid	Fatty Acid Metabolism (Acyl Glycine)	43502	LC/MS Neg	100003940	4335.4	200.129	84290	14246-53-8		HMDB00832
met751	1476	nonenedioate (C9:1-DC)*	Lipid	Fatty Acid, Dicarboxylate	61859	LC/MS Neg	100019974	935	185.082
met752	4098	nornicotine	Xenobiotics	Tobacco Metabolite	38122	LC/MS Pos Early	100002224	2947	149.107		5746-86-1
met753	4061	o-cresol sulfate	Xenobiotics	Benzoate Metabolism	36845	LC/MS Neg	100001806	2796	187.007	11615528
met754	1607	octanoylcarnitine (C8)	Lipid	Fatty Acid Metabolism (Acyl Carnitine, Medium Chain)	33936	LC/MS Pos Late	100001247	950	288.217	123701	3671-77-0	C02838	HMDB00791
met755	5227	orcinol sulfate	Xenobiotics	Chemical	48458	LC/MS Neg	100004107	2205	203.002
met756	402	ornithine	Amino Acid	Urea cycle; Arginine and Proline Metabolism	1493	LC/MS Pos Early	444	2800	133.097	6262	3184-13-2	C00077	HMDB03374
met757	3754	orotate	Nucleotide	Pyrimidine Metabolism, Orotate containing	1505	LC/MS Polar	445	1638.1	155.01	967	50887-69-9	C00295	HMDB00226
met758	3756	orotidine	Nucleotide	Pyrimidine Metabolism, Orotate containing	35172	LC/MS Polar	100001416	2250	287.052	92751	314-50-1		HMDB00788
met759	5107	O-sulfo-L-tyrosine	Xenobiotics	Chemical	45413	LC/MS Neg	100005384	990	260.023	514186
met760	3888	oxalate (ethanedioate)	Cofactors and Vitamins	Ascorbate and Aldarate Metabolism	20694	LC/MS Neg	100000841	603	88.988	971	144-62-7	C00209	HMDB02329
met761	2738	palmitoyl sphingomyelin (d18:1/16:0)	Lipid	Sphingomyelins	37506	LC/MS Pos Late	100002107	2168	703.575	9939941	6254-89-3
met762	3871	pantoate	Cofactors and Vitamins	Pantothenate and CoA Metabolism	63061	LC/MS Neg	100002613	1143	147.066	439251	470-29-1	C00522
met763	3872	pantothenate (Vitamin B5)	Cofactors and Vitamins	Pantothenate and CoA Metabolism	1508	LC/MS Neg	1024	1498.7	218.103	6613	137-08-6	C00864	HMDB00210
met764	4073	paraxanthine	Xenobiotics	Xanthine Metabolism	18254	LC/MS Neg	100000453	2279	179.057	4687	611-59-6	C13747	HMDB01860
met765	198	p-cresol glucuronide*	Amino Acid	Tyrosine Metabolism	48841	LC/MS Neg	100006191	2420	283.082	154035	17680-99-8		HMDB11686
met766	4054	p-cresol sulfate	Xenobiotics	Benzoate Metabolism	36103	LC/MS Neg	100001315	2890	187.007	4615423	3233-57-7		HMDB11635
met767	5326	pentose acid*	Partially Characterized Molecules	Partially Characterized Molecules	63264	LC/MS Polar	100021467	2180	165.04
met768	137	phenethylamine	Amino Acid	Phenylalanine Metabolism	12142	LC/MS Pos Early	1207	3065	122.096	1001	64-04-0	C05332	HMDB02017
met769	164	phenol glucuronide	Amino Acid	Tyrosine Metabolism	52747	LC/MS Neg	100006679	1800	269.067	87235	17685-05-1		HMDB60014
met770	163	phenol sulfate	Amino Acid	Tyrosine Metabolism	32553	LC/MS Neg	100001510	2156	172.991	74426	937-34-8	C02180	HMDB60015
met771	1013	phenylacetylalanine	Peptide	Acetylated Peptides	57645	LC/MS Neg	100009240	2684	206.082	564251	17966-65-3
met772	1030	phenylacetylaspartate	Peptide	Acetylated Peptides	63158	LC/MS Polar	100020879	2470	250.072	562665	2752-32-1		HMDB29355
met773	1014	phenylacetylcarnitine	Peptide	Acetylated Peptides	48425	LC/MS Pos Early	100006108	3092	280.154	101724840	287108-21-8
met774	1016	phenylacetylglutamate	Peptide	Acetylated Peptides	52925	LC/MS Polar	100009045	2325	264.088	11579826			HMDB59772
met775	1017	phenylacetylglutamine	Peptide	Acetylated Peptides	35126	LC/MS Pos Early	100001417	2145	265.118	92258	28047-15-6	C04148	HMDB06344
met776	1020	phenylacetylglycine	Peptide	Acetylated Peptides	33945	LC/MS Pos Early	100001275	2317	194.081	68144	500-98-1	C05598	HMDB00821
met777	1015	phenylacetylhistidine	Peptide	Acetylated Peptides	52926	LC/MS Pos Early	100009044	2909	274.119
met778	1023	phenylacetylisoleucine	Peptide	Acetylated Peptides	57649	LC/MS Neg	100009242	4076	248.129	408594	2752-52-5
met779	1022	phenylacetylleucine	Peptide	Acetylated Peptides	57650	LC/MS Neg	100009243	4120	248.129
met780	1024	phenylacetylmethionine	Peptide	Acetylated Peptides	54736	LC/MS Neg	100009241	3620	266.086
met781	1025	phenylacetylphenylalanine	Peptide	Acetylated Peptides	40699	LC/MS Neg	100003760	4260	282.114	47583	738-75-0
met782	1026	phenylacetylserine	Peptide	Acetylated Peptides	54911	LC/MS Neg	100010900	2195	222.077
met783	1027	phenylacetyltaurine	Peptide	Acetylated Peptides	63154	LC/MS Neg	100008932	2494	242.049	2179693	33953-90-1
met784	1028	phenylacetylthreonine	Peptide	Acetylated Peptides	54915	LC/MS Neg	100010899	2580	236.093
met785	1031	phenylacetylvaline	Peptide	Acetylated Peptides	63156	LC/MS Neg	100020880	3620	234.114	3501227	725-67-7
met786	128	phenylalanine	Amino Acid	Phenylalanine Metabolism	64	LC/MS Pos Early	460	2878	166.086	6140	63-91-2	C00079	HMDB00159
met787	818	phenylalanylglycine	Peptide	Dipeptide	41370	LC/MS Pos Early	100003588	2898	223.108	98207	721-90-4		HMDB28995
met788	825	phenylalanylhydroxyproline*	Peptide	Dipeptide	63039	LC/MS Pos Early	100021238	2874	279.134				HMDB28996,HMDB11176
met789	134	phenyllactate (PLA)	Amino Acid	Phenylalanine Metabolism	22130	LC/MS Polar	100000774	908	165.056	3848	828-01-3	C05607	HMDB00779
met790	4062	phenylpropionylglycine	Xenobiotics	Benzoate Metabolism	35434	LC/MS Neg	100001591	2945	206.082	152323	56613-60-6		HMDB00860
met791	1283	phosphate	Energy	Oxidative Phosphorylation	42109	LC/MS Pos Early	461	576	98.9842	1061	7664-38-2	C00009	HMDB01429
met792	1932	phosphoethanolamine (PE)	Lipid	Phospholipid Metabolism	1600	LC/MS Pos Early	1026	700	142.026	1015	1071-23-4	C00346	HMDB00224
met793	245	picolinate	Amino Acid	Tryptophan Metabolism	1512	LC/MS Pos Early	1022	910	124.039	1018	98-98-6	C10164	HMDB02243
met794	1599	picolinoylglycine	Lipid	Fatty Acid Metabolism (Acyl Glycine)	63057	LC/MS Pos Early	100021198	1945	181.061	11788622	5616-29-5		HMDB59766
met795	1469	pimelate (C7-DC)	Lipid	Fatty Acid, Dicarboxylate	15704	LC/MS Polar	100000101	2745	159.066	385	111-16-0	C02656	HMDB00857
met796	1654	pimeloylcarnitine/3-methyladipoylcarnitine (C7-DC)	Lipid	Fatty Acid Metabolism (Acyl Carnitine, Dicarboxylate)	53224	LC/MS Pos Early	100009407	2773	304.175
met797	121	pipecolate	Amino Acid	Lysine Metabolism	1444	LC/MS Pos Early	1025	2200	130.086	849	4043-87-2	C00408	HMDB00070
met798	4105	piperidine	Xenobiotics	Food Component/Plant	38183	LC/MS Pos Early	100002398	2500	86.0964	8082	110-89-4	C01746	HMDB34301
met799	5030	pivaloylcarnitine (C5)	Xenobiotics	Drug - Topical Agents	35432	LC/MS Pos Early	100001589	3005	246.17	126894	98299-38-8		HMDB41993
met800	2914	pregnanediol-3-glucuronide	Lipid	Progestin Steroids	40708	LC/MS Neg	100003470	5145	495.296	123796	1852-49-9		HMDB10318
met801	2891	pregnen-diol disulfate*	Lipid	Pregnenolone Steroids	32562	LC/MS Neg	100001993	3868	238.077
met802	2890	pregnenediol sulfate (C21H34O5S)*	Lipid	Pregnenolone Steroids	32619	LC/MS Neg	100002067	5000	397.205		1247-64-9
met803	2893	pregnenetriol disulfate*	Lipid	Pregnenolone Steroids	62921	LC/MS Neg	100021104	3504	246.075
met804	2892	pregnenetriol sulfate*	Lipid	Pregnenolone Steroids	62922	LC/MS Neg	100021103	4749	413.2
met805	427	prolylhydroxyproline	Amino Acid	Urea cycle; Arginine and Proline Metabolism	35127	LC/MS Pos Early	100001167	2128	229.118	11673055	18684-24-7		HMDB06695
met806	410	proline	Amino Acid	Urea cycle; Arginine and Proline Metabolism	1898	LC/MS Pos Early	480	1603	116.071	145742	147-85-3	C00148	HMDB00162
met807	838	prolylglycine	Peptide	Dipeptide	40703	LC/MS Pos Early	100003674	2136	173.092	6426709	2578-57-6		HMDB11178
met808	1566	propionylcarnitine (C3)	Lipid	Fatty Acid Metabolism (also BCAA Metabolism)	32452	LC/MS Pos Early	100001162	2590	218.139	107738	17298-37-2	C03017	HMDB00824
met809	4049	propyl 4-hydroxybenzoate sulfate	Xenobiotics	Benzoate Metabolism	48460	LC/MS Neg	100006264	3971	259.028		162338-10-5
met810	3768	pseudouridine	Nucleotide	Pyrimidine Metabolism, Uracil containing	33442	LC/MS Polar	821	1929.3	243.062	15047	1445-07-4	C02067	HMDB00767
met811	3924	pterin	Cofactors and Vitamins	Pterin Metabolism	43023	LC/MS Pos Early	100004216	1805	164.057	73000	22363-60-4	C00715	HMDB00802
met812	447	putrescine	Amino Acid	Polyamine Metabolism	1408	LC/MS Pos Early	49	3027	89.1073	1045	110-60-1	C00134	HMDB01414
met813	3975	pyridoxal	Cofactors and Vitamins	Vitamin B6 Metabolism	1651	LC/MS Pos Early	491	2343	168.066	1050	65-22-5	C00250	HMDB01545
met814	3972	pyridoxamine	Cofactors and Vitamins	Vitamin B6 Metabolism	2150	LC/MS Pos Early	568	2975	169.097	1052	58052-48-5	C00534	HMDB01431
met815	3976	pyridoxate	Cofactors and Vitamins	Vitamin B6 Metabolism	31555	LC/MS Neg	100001121	2185	182.046	6723	82-82-6	C00847	HMDB00017
met816	3970	pyridoxine (Vitamin B6)	Cofactors and Vitamins	Vitamin B6 Metabolism	608	LC/MS Neg	936	1657	168.067	1054	58-56-0	C00314	HMDB02075
met817	52	pyroglutamine*	Amino Acid	Glutamate Metabolism	46225	LC/MS Pos Early	100001540	1900	129.066	134508	2353-44-8
met818	4510	pyrraline	Xenobiotics	Food Component/Plant	48428	LC/MS Neg	100001767	2304	253.119	122228	74509-14-1		HMDB33143
met819	1068	pyruvate	Carbohydrate	Glycolysis, Gluconeogenesis, and Pyruvate Metabolism	48990	LC/MS Polar	823	1083	87.0088	1060	127-17-3	C00022	HMDB00243
met820	4318	quinate	Xenobiotics	Food Component/Plant	18335	LC/MS Polar	100000442	2432.9	191.056	6508	77-95-2	C00296	HMDB03072
met821	4771	quinine	Xenobiotics	Drug - Antibiotic	39767	LC/MS Pos Early	100002968	3378	325.191	2728270	130-95-0
met822	3840	quinolinate	Cofactors and Vitamins	Nicotinate and Nicotinamide Metabolism	1899	LC/MS Pos Early	182	845	168.029	1066	89-00-9	C03722	HMDB00232
met823	1091	ribitol	Carbohydrate	Pentose Metabolism	15772	LC/MS Polar	100000406	1789.6	151.061	6912	488-81-3	C00474	HMDB00508
met824	3868	riboflavin (Vitamin B2)	Cofactors and Vitamins	Riboflavin Metabolism	1827	LC/MS Pos Early	500	2292	377.146	493570	83-88-5	C00255	HMDB00244
met825	1092	ribonate (ribonolactone)	Carbohydrate	Pentose Metabolism	27731	LC/MS Polar	100001007	2425	165.04	5460677	1255190	C01685	HMDB00867
met826	1116	ribulonate/xylulonate/lyxonate*	Carbohydrate	Pentose Metabolism	61858	LC/MS Polar	100019968	2350	165.04
met827	4954	ritalinic acid	Xenobiotics	Drug - Neurological	22196	LC/MS Pos Early	100000579	3207	220.133	86863	19395-41-6		HMDB42008
met828	5155	S-(3-hydroxypropyl)mercapturic acid (HPMA)	Xenobiotics	Chemical	44552	LC/MS Neg	100004568	1576	220.065	3371179	23127-40-4
met829	4436	saccharin	Xenobiotics	Food Component/Plant	21151	LC/MS Neg	100000870	2000	181.992	5143	81-07-2	D01085	HMDB29723
met830	112	saccharopine	Amino Acid	Lysine Metabolism	1495	LC/MS Pos Early	392	2530	277.139	160556	997-68-2	C00449	HMDB00279
met831	368	S-adenosylhomocysteine (SAH)	Amino Acid	Methionine, Cysteine, SAM and Taurine Metabolism	42382	LC/MS Neg	197	1832.4	383.114	439155	979-92-0	C00021	HMDB00939
met832	367	S-adenosylmethionine (SAM)	Amino Acid	Methionine, Cysteine, SAM and Taurine Metabolism	15915	LC/MS Pos Early	1263	3002	399.145	34756	24346-00-7;86867-01-8;86867-0108	C00019	HMDB01185
met833	5025	salicylate	Xenobiotics	Drug - Topical Agents	1515	LC/MS Polar	501	802	137.024	338	69-72-7	C00805	HMDB01895
met834	5026	salicylic acid acyl-beta-D-glucuronide	Xenobiotics	Drug - Topical Agents	63171	LC/MS Neg	100021086	1662	313.057	168876	29315-53-5		HMDB10314
met835	4688	salicyluric glucuronide*	Xenobiotics	Drug - Analgesics, Anesthetics	33384	LC/MS Neg	100001332	1463	370.078
met836	4	sarcosine	Amino Acid	Glycine, Serine and Threonine Metabolism	1516	LC/MS Pos Early	1023	1280	90.055	1088	107-97-1	C00213	HMDB00271
met837	5054	S-carboxymethyl-L-cysteine	Xenobiotics	Drug - Other	47897	LC/MS Pos Early	100002324	1490	180.033	1080	638-23-3	C03727	HMDB29415
met838	4594	scopoletin	Xenobiotics	Food Component/Plant	63170	LC/MS Neg	100021267	2730	191.035	5280460	92-61-5	C01752	HMDB34344
met839	1900	scyllo-inositol	Lipid	Inositol Metabolism	32379	LC/MS Polar	100001215	3468	225.062	892	488-59-5	C06153	HMDB06088
met840	1477	sebacate (C10-DC)	Lipid	Fatty Acid, Dicarboxylate	32398	LC/MS Neg	100001211	1788	201.113	5192	111-20-6	C08277	HMDB00792
met841	1115	sedoheptulose	Carbohydrate	Pentose Metabolism	53237	LC/MS Polar	100002619	2255	209.067	5459879	3019-74-7		HMDB03219
met842	3927	sepiapterin	Cofactors and Vitamins	Pterin Metabolism	48139	LC/MS Neg	100005969	2162	236.079	65253	17094-01-8	C00835	HMDB00238
met843	9	serine	Amino Acid	Glycine, Serine and Threonine Metabolism	1648	LC/MS Pos Early	503	1239	106.05	5951	56-45-1	C00065	HMDB00187
met844	250	serotonin	Amino Acid	Tryptophan Metabolism	2342	LC/MS Pos Early	504	2550	177.102	5202	153-98-0	C00780	HMDB00259
met845	379	S-methylcysteine sulfoxide	Amino Acid	Methionine, Cysteine, SAM and Taurine Metabolism	43378	LC/MS Pos Early	100002927	900	152.038	82142	6853-87-8		HMDB29432
met846	360	S-methylmethionine	Amino Acid	Methionine, Cysteine, SAM and Taurine Metabolism	38127	LC/MS Pos Early	100002183	2555	164.074	458	582174	C05319	HMDB38670
met847	450	spermidine	Amino Acid	Polyamine Metabolism	485	LC/MS Pos Early	50	3355	146.165	1102	124-20-9	C00315	HMDB01257
met848	455	spermine	Amino Acid	Polyamine Metabolism	603	LC/MS Pos Early	507	3350	203.223	1103	71-44-3	C00750	HMDB01256
met849	2794	sphingosine	Lipid	Sphingosines	17747	LC/MS Pos Late	297	1393	300.29	5353955	123-78-4	C00319	HMDB00252
met850	4456	stachydrine	Xenobiotics	Food Component/Plant	34384	LC/MS Pos Early	100001296	1440	144.102	115244	4136-37-2	C10172	HMDB04827
met851	1472	suberate (C8-DC)	Lipid	Fatty Acid, Dicarboxylate	15730	LC/MS Neg	100000016	804.3	173.082	10457	505-48-6	C08278	HMDB00893
met852	1655	suberoylcarnitine (C8-DC)	Lipid	Fatty Acid Metabolism (Acyl Carnitine, Dicarboxylate)	52990	LC/MS Pos Early	100006627	2964	318.191
met853	1266	succinate	Energy	TCA Cycle	1437	LC/MS Polar	252	3149	117.019	1110	110-15-6	C00042	HMDB00254
met854	5211	succinimide	Xenobiotics	Chemical	41888	LC/MS Neg	100003696	1270	98.0247	11439	123-56-8	C07273
met855	1265	succinylcarnitine (C4)	Energy	TCA Cycle	37058	LC/MS Pos Early	100001948	2291	262.129	71464481	256928-74-2		HMDB61717
met856	64	succinylglutamine	Amino Acid	Glutamate Metabolism	55014	LC/MS Pos Early	100010853	815	247.092
met857	4144	sucralose	Xenobiotics	Food Component/Plant	36649	LC/MS Neg	100001789	3140	395.007	71485	56038-13-2	C12285	HMDB31554
met858	1149	sucrose	Carbohydrate	Disaccharides and Oligosaccharides	1519	LC/MS Neg	935	865	341.109	5988	57-50-1	C00089	HMDB00258
met859	4751	sulfamethoxazole	Xenobiotics	Drug - Antibiotic	53240	LC/MS Neg	100009327	1941	252.045	5329		D00285,C07315,D00447	HMDB15150
met860	4410	sulfate of piperine metabolite C15H17NO3 (1)*	Xenobiotics	Food Component/Plant	62304	LC/MS Neg	100020498	3728	338.07
met861	4411	sulfate of piperine metabolite C15H17NO3 (2)*	Xenobiotics	Food Component/Plant	62305	LC/MS Neg	100020499	3880	338.07
met862	4412	sulfate of piperine metabolite C16H17NO3 (1)*	Xenobiotics	Food Component/Plant	62306	LC/MS Neg	100020500	4293	350.07
met863	4413	sulfate of piperine metabolite C16H17NO3 (2)*	Xenobiotics	Food Component/Plant	62307	LC/MS Neg	100020501	4362	350.07
met864	4414	sulfate of piperine metabolite C16H19NO3 (1)*	Xenobiotics	Food Component/Plant	62294	LC/MS Neg	100020495	4031	352.086
met865	4415	sulfate of piperine metabolite C16H19NO3 (2)*	Xenobiotics	Food Component/Plant	62295	LC/MS Neg	100020496	4112	352.086
met866	4416	sulfate of piperine metabolite C16H19NO3 (3)*	Xenobiotics	Food Component/Plant	62296	LC/MS Neg	100020497	4200	352.086
met867	4417	sulfate of piperine metabolite C16H19NO4 (1)*	Xenobiotics	Food Component/Plant	62300	LC/MS Neg	100020505	3038	368.081
met868	4418	sulfate of piperine metabolite C16H19NO4 (2)*	Xenobiotics	Food Component/Plant	62301	LC/MS Neg	100020506	3120	368.081
met869	4419	sulfate of piperine metabolite C16H19NO4 (3)*	Xenobiotics	Food Component/Plant	62302	LC/MS Neg	100020507	3154	368.081
met870	4420	sulfate of piperine metabolite C16H19NO4 (4)*	Xenobiotics	Food Component/Plant	62303	LC/MS Neg	100020508	3282	368.081
met871	4421	sulfate of piperine metabolite C18H21NO3 (1)*	Xenobiotics	Food Component/Plant	62297	LC/MS Neg	100020502	4481	378.102
met872	4422	sulfate of piperine metabolite C18H21NO3 (2)*	Xenobiotics	Food Component/Plant	62298	LC/MS Neg	100020503	4517	378.102
met873	4423	sulfate of piperine metabolite C18H21NO3 (3)*	Xenobiotics	Food Component/Plant	62299	LC/MS Neg	100020504	4630	378.102
met874	5104	sulfate*	Xenobiotics	Chemical	46960	LC/MS Neg	100002528	616	96.9601	1118	14808-79-8	C00059	HMDB01448
met875	4459	sulforaphane-cysteine	Xenobiotics	Food Component/Plant	40451	LC/MS Pos Early	100003718	2433	299.055
met876	4460	sulforaphane-N-acetyl-cysteine	Xenobiotics	Food Component/Plant	40468	LC/MS Neg	100003719	2230	339.051
met877	412	symmetric dimethylarginine (SDMA)	Amino Acid	Urea cycle; Arginine and Proline Metabolism	36772	LC/MS Polar	100001410	4649.9	201.136	169148	102783-24-4	C03626	HMDB03334
met878	4463	syringic acid	Xenobiotics	Food Component/Plant	37091	LC/MS Neg	100001919	1450	197.046	10742	530-57-4	C10833	HMDB02085
met879	4530	syringol sulfate	Xenobiotics	Food Component/Plant	48454	LC/MS Neg	100006256	2395	233.013		52904-67-3
met880	4464	tartarate	Xenobiotics	Food Component/Plant	15336	LC/MS Polar	100000295	3500	149.009	444305	87-69-4;6106-24-7	C00898	HMDB00956
met881	391	taurine	Amino Acid	Methionine, Cysteine, SAM and Taurine Metabolism	2125	LC/MS Neg	512	690	124.007	1123	107-35-7	C00245	HMDB00251
met882	3042	tauro-beta-muricholate	Lipid	Primary Bile Acid Metabolism	33983	LC/MS Neg	100001250	4774	514.284	168408	25696-60-0		HMDB00932
met883	3101	taurochenodeoxycholic acid 3-sulfate	Lipid	Secondary Bile Acid Metabolism	62890	LC/MS Neg	100021093	4809	288.62				HMDB02486
met884	3035	taurocholate	Lipid	Primary Bile Acid Metabolism	18497	LC/MS Neg	1648	5150	514.284	6675	145-42-6	C05122	HMDB00036
met885	3096	taurocholenate sulfate*	Lipid	Secondary Bile Acid Metabolism	32807	LC/MS Neg	100001990	4750	279.614
met886	394	taurocyamine	Amino Acid	Methionine, Cysteine, SAM and Taurine Metabolism	35117	LC/MS Pos Early	100001418	710	168.044	68340	543-18-0	C01959	HMDB03584
met887	3060	taurodeoxycholic acid 3-sulfate	Lipid	Secondary Bile Acid Metabolism	62889	LC/MS Neg	100006644	4850	288.62
met888	3071	taurolithocholate 3-sulfate	Lipid	Secondary Bile Acid Metabolism	36850	LC/MS Neg	100001658	5027	280.622	440071	64936-83-0	C03642	HMDB02580
met889	2946	tetrahydrocortisol	Lipid	Corticosteroids	33992	LC/MS Neg	100001288	5079	365.233	44725717	53-02-1	C05472	HMDB00949
met890	2947	tetrahydrocortisol sulfate (1)	Lipid	Corticosteroids	62793	LC/MS Neg	100020848	4276	445.19
met891	2939	tetrahydrocortisone	Lipid	Corticosteroids	38608	LC/MS Neg	100002403	5121	363.218	5866	53-05-4	C05470	HMDB00903
met892	5006	THC carboxylic acid glucuronide	Xenobiotics	Drug - Psychoactive	61848	LC/MS Neg	100016049	5224	519.224
met893	4465	theanine	Xenobiotics	Food Component/Plant	22206	LC/MS Pos Early	100000784	2180	175.108	439378	3081-61-6	C01047	HMDB34365
met894	4074	theobromine	Xenobiotics	Xanthine Metabolism	18392	LC/MS Pos Early	100000445	1600	181.072	5429	83-67-0	C07480	HMDB02825
met895	4075	theophylline	Xenobiotics	Xanthine Metabolism	18394	LC/MS Neg	100000437	2356.9	179.057	2153	58-55-9	C07130	HMDB01889
met896	3948	thiamin (Vitamin B1)	Cofactors and Vitamins	Thiamine Metabolism	5341	LC/MS Pos Early	873	3050	265.112	1130	59-43-8	C00378	HMDB00235
met897	5244	thioproline	Xenobiotics	Chemical	53231	LC/MS Pos Early	100009232	1250	134.027	93176	34592-47-4
met898	3885	threonate	Cofactors and Vitamins	Ascorbate and Aldarate Metabolism	27738	LC/MS Polar	100001022	2384	135.03	151152	70753-61-6	C01620	HMDB00943
met899	16	threonine	Amino Acid	Glycine, Serine and Threonine Metabolism	1284	LC/MS Pos Early	564	1514	120.066	6288	72-19-5	C00188	HMDB00167
met900	3819	thymine	Nucleotide	Pyrimidine Metabolism, Thymine containing	604	LC/MS Neg	882	1654	125.036	1135	65-71-4	C00178	HMDB00262
met901	4468	thymol sulfate	Xenobiotics	Food Component/Plant	36095	LC/MS Neg	100001757	4410	229.054		89-83-8	C09908	HMDB01878
met902	330	tigloylglycine	Amino Acid	Leucine, Isoleucine and Valine Metabolism	1598	LC/MS Pos Early	1161	1926	158.081	6441567	35842-45-6		HMDB00959
met903	329	tiglyl carnitine (C5)	Amino Acid	Leucine, Isoleucine and Valine Metabolism	35428	LC/MS Pos Early	100001597	2962	244.154	22833596	64191-86-2		HMDB02366
met904	1585	trans-2-hexenoylglycine	Lipid	Fatty Acid Metabolism (Acyl Glycine)	61798	LC/MS Neg	100019884	2707	170.082
met905	425	hydroxyproline	Amino Acid	Urea cycle; Arginine and Proline Metabolism	32306	LC/MS Pos Early	1001	1064	132.066	5810	51-35-4	C01157	HMDB00725
met906	1272	trans-aconitate	Energy	TCA Cycle	27741	LC/MS Pos Early	100001043	1320	139.003	444212	4023-65-8	C02341	HMDB00958
met907	73	trans-urocanate	Amino Acid	Histidine Metabolism	607	LC/MS Pos Early	537	2285	139.05	736715	104-98-3	C00785	HMDB00301
met908	4613	triacetate lactone	Xenobiotics	Bacterial/Fungal	48571	LC/MS Neg	100006246	1238	125.024		675-10-5	C02752
met909	1274	tricarballylate	Energy	TCA Cycle	15729	LC/MS Neg	2053	578	175.025	14925	99-14-9	C19806	HMDB31193
met910	5214	triethanolamine	Xenobiotics	Chemical	22202	LC/MS Pos Early	100000989	1963	150.112	7618	102-71-6	C06771	HMDB32538
met911	3861	trigonelline (N'-methylnicotinate)	Cofactors and Vitamins	Nicotinate and Nicotinamide Metabolism	32401	LC/MS Pos Early	100001092	1388	138.055	5570	535-83-1	C01004	HMDB00875
met912	1937	trimethylamine N-oxide	Lipid	Phospholipid Metabolism	40406	LC/MS Pos Early	100003397	2100	76.0757	1145	1184-78-7	C01104	HMDB00925
met913	255	tryptamine	Amino Acid	Tryptophan Metabolism	6104	LC/MS Pos Early	1095	3062	161.107	1150	61-54-1	C00398	HMDB00303
met914	220	tryptophan	Amino Acid	Tryptophan Metabolism	54	LC/MS Pos Early	565	2986	205.097	6305	73-22-3	C00078	HMDB00929
met915	229	tryptophan betaine	Amino Acid	Tryptophan Metabolism	37097	LC/MS Pos Early	100001743	2673	247.144	442106	20671-76-5	C09213	HMDB61115
met916	151	tyramine	Amino Acid	Tyrosine Metabolism	1603	LC/MS Pos Early	1133	2540	138.091	5610	60-19-5	C00483	HMDB00306
met917	199	tyramine O-sulfate	Amino Acid	Tyrosine Metabolism	48408	LC/MS Neg	100006092	1565	216.034	153005	30223-92-8		HMDB06409
met918	145	tyrosine	Amino Acid	Tyrosine Metabolism	1299	LC/MS Pos Early	815	2430	182.081	6057	60-18-4	C00082	HMDB00158
met919	4512	umbelliferone sulfate	Xenobiotics	Food Component/Plant	48674	LC/MS Neg	100006282	2440	240.981	129659	69526-88-1
met920	3767	uracil	Nucleotide	Pyrimidine Metabolism, Uracil containing	605	LC/MS Neg	825	1086	111.02	1174	66-22-8	C00106	HMDB00300
met921	3683	urate	Nucleotide	Purine Metabolism, (Hypo)Xanthine/Inosine containing	1604	LC/MS Neg	1134	757.1	167.021	1175	69-93-2;120K5305	C00366	HMDB00289
met922	400	urea	Amino Acid	Urea cycle; Arginine and Proline Metabolism	1670	LC/MS Pos Early	533	700	121.072	1176	57-13-6	C00086	HMDB00294
met923	3684	uric acid ribonucleoside*	Nucleotide	Purine Metabolism, (Hypo)Xanthine/Inosine containing	62102	LC/MS Neg	100002682	1200	299.063	164933	2124-54-1
met924	3766	uridine	Nucleotide	Pyrimidine Metabolism, Uracil containing	606	LC/MS Neg	535	1457.6	243.062	6029	58-96-8	C00299	HMDB00296
met925	4636	Urolithin A	Xenobiotics	Bacterial/Fungal	57787	LC/MS Neg	100015801	4107	227.035	5488186	1143-70-0		HMDB13695
met926	4637	Urolithin B	Xenobiotics	Bacterial/Fungal	57764	LC/MS Neg	100015802	4739	211.04	5380406	1139-83-9		HMDB13696
met927	3106	ursocholate	Lipid	Secondary Bile Acid Metabolism	57573	LC/MS Neg	100002913	4648	407.28		2955-27-3
met928	143	valerylphenylalanine	Amino Acid	Phenylalanine Metabolism	44577	LC/MS Neg	100004533	4176	248.129	13890536
met929	341	valine	Amino Acid	Leucine, Isoleucine and Valine Metabolism	1649	LC/MS Pos Early	566	2479	118.086	6287	72-18-4	C00183	HMDB00883
met930	921	valylglycine	Peptide	Dipeptide	40475	LC/MS Pos Early	100003641	2444	175.108	136487	686-43-1		HMDB29127
met931	924	valylleucine	Peptide	Dipeptide	39994	LC/MS Pos Early	100003210	3138	231.17	352039	22906-55-4		HMDB29131
met932	174	vanillactate	Amino Acid	Tyrosine Metabolism	54910	LC/MS Neg	100006129	1625	211.061	160637	2475-56-1		HMDB00913
met933	4184	vanillate	Xenobiotics	Food Component/Plant	35639	LC/MS Neg	100001634	1100	167.035	8468	121-34-6	C06672	HMDB00484
met934	201	vanillic alcohol sulfate	Amino Acid	Tyrosine Metabolism	48733	LC/MS Neg	100006125	1808	233.013		754920-02-0
met935	175	vanillylmandelate (VMA)	Amino Acid	Tyrosine Metabolism	1567	LC/MS Neg	1111	941	197.046	1245	55-10-7	C05584	HMDB00291
met936	3675	xanthine	Nucleotide	Purine Metabolism, (Hypo)Xanthine/Inosine containing	3147	LC/MS Polar	1004	2023	151.026	1188	69-89-6	C00385	HMDB00292
met937	3928	xanthopterin	Cofactors and Vitamins	Pterin Metabolism	54728	LC/MS Pos Early	100006338	1400	180.052	8397
met938	3677	xanthosine	Nucleotide	Purine Metabolism, (Hypo)Xanthine/Inosine containing	15136	LC/MS Neg	100000299	1075	283.068	64959	146-80-5	C01762	HMDB00299
met939	241	xanthurenate	Amino Acid	Tryptophan Metabolism	15679	LC/MS Neg	100000015	1476	204.03	5699	59-007	C02470	HMDB00881
met940	1096	xylose	Carbohydrate	Pentose Metabolism	15581	LC/MS Polar	826	1727	195.051	135191	609-06-3	C00181	HMDB00098
met941		X - 07765			46590	LC/MS Neg		3698	245.048
met942		X - 10445			47680	LC/MS Pos Early		2486	250.093
met943		X - 10457			47581	LC/MS Pos Early		2370	261.144
met944		X - 10458			47478	LC/MS Neg		3634	231.124
met945		X - 11261			32578	LC/MS Pos Late		870	286.201
met946		X - 11299			46592	LC/MS Neg		4886	507.222
met947		X - 11381			32698	LC/MS Pos Early		2331	186.112
met948		X - 11444			46460	LC/MS Neg		3972	541.265
met949		X - 11470			46601	LC/MS Neg		4151	525.271
met950		X - 11478			46602	LC/MS Neg		4285	165.092
met951		X - 11483			47650	LC/MS Neg		4449	505.208
met952		X - 11491- retired for deoxycholic acid glucuronide			47651	LC/MS Neg		4819	567.319
met953		X - 11612			47431	LC/MS Neg		1633	283.068
met954		X - 11640			47497	LC/MS Neg		3769	377.071
met955		X - 11787			33132	LC/MS Pos Early		2319	148.097
met956		X - 11795			33140	LC/MS Pos Early		2590	148.097
met957		X - 11843			46466	LC/MS Neg		2674.6	230.013
met958		X - 11847			46488	LC/MS Neg		3087	259.01
met959		X - 11849			46607	LC/MS Neg		3215	266.018
met960		X - 11850			46507	LC/MS Neg		3176	226.018
met961		X - 11852			46521	LC/MS Neg		3277.6	232.995
met962		X - 11858			47654	LC/MS Neg		4414	437.055
met963		X - 11861			47655	LC/MS Neg		4636	229.145
met964		X - 11979			47508	LC/MS Neg		1990	249.063
met965		X - 12007			46610	LC/MS Neg		1357	222.992
met966		X - 12013			46611	LC/MS Neg		2066	242.013
met967		X - 12015			47390	LC/MS Neg		1296	216.088
met968		X - 12026			47905	LC/MS Neg		1652	180.053
met969		X - 12027			47510	LC/MS Neg		2706	242.013
met970		X - 12096			47686	LC/MS Pos Early		2530	174.124
met971		X - 12097			47685	LC/MS Pos Early		2505	174.124
met972		X - 12100			47687	LC/MS Pos Early		2650	221.092
met973		X - 12101			47642	LC/MS Pos Early		2700	164.074
met974		X - 12104			52597	LC/MS Neg		1763	269.077
met975		X - 12111			52797	LC/MS Neg		877	142.051
met976		X - 12112			47690	LC/MS Pos Early		950	142.086
met977		X - 12117			47695	LC/MS Pos Early		2366	204.134
met978		X - 12124			47700	LC/MS Pos Early		1656	469.106
met979		X - 12125			47643	LC/MS Pos Early		2395	245.16
met980		X - 12126			46966	LC/MS Neg		1205	324.074
met981		X - 12127			47702	LC/MS Pos Early		2160	226.082
met982		X - 12193			47705	LC/MS Pos Early		2620	203.128
met983		X - 12199			47706	LC/MS Pos Early		2242	263.102
met984		X - 12206			46612	LC/MS Neg		622	254.982
met985		X - 12214			47513	LC/MS Neg		1975	242.013
met986		X - 12216			46613	LC/MS Neg		1691	227.997
met987		X - 12221			47911	LC/MS Neg		1467	203.998
met988		X - 12261			47657	LC/MS Neg		1853	258.008
met989		X - 12262			47914	LC/MS Neg		2280	258.008
met990		X - 12267			47916	LC/MS Neg		2970	265.12
met991		X - 12283			47708	LC/MS Pos Early		2646	245.092
met992		X - 12306			47917	LC/MS Neg		2350	247.028
met993		X - 12379			46996	LC/MS Neg		2770	295.131
met994		X - 12407			46615	LC/MS Neg		1873	204.981
met995		X - 12410			47921	LC/MS Neg		2086	274.039
met996		X - 12411			46616	LC/MS Neg		1037	195.033
met997		X - 12472			46628	LC/MS Neg		2528	241.119
met998		X - 12543			47922	LC/MS Neg		1409	181.051
met999		X - 12680			47437	LC/MS Pos Early		2875	229.129
met1000		X - 12687			47717	LC/MS Pos Early		770	357.049
met1001		X - 12701			46962	LC/MS Neg		1050	319.068
met1002		X - 12704			47928	LC/MS Neg		1189	274.012
met1003		X - 12706			46314	LC/MS Neg		1251	222.992
met1004		X - 12707			47929	LC/MS Neg		1196	249.008
met1005		X - 12708			47930	LC/MS Neg		1282	268.998
met1006		X - 12712			47931	LC/MS Neg		1644	218.997
met1007		X - 12713			47932	LC/MS Neg		1626	263.023
met1008		X - 12714			46318	LC/MS Neg		1617	303.073
met1009		X - 12718			46973	LC/MS Neg		1750	324.074
met1010		X - 12721			47934	LC/MS Neg		1832	261.008
met1011		X - 12722			47935	LC/MS Neg		1871	249.008
met1012		X - 12726			47936	LC/MS Neg		1942	233.013
met1013		X - 12729			46623	LC/MS Neg		2021	227.997
met1014		X - 12730			47937	LC/MS Neg		2048	203.997
met1015		X - 12731			47938	LC/MS Neg		2040	238.969
met1016		X - 12738			47940	LC/MS Neg		2389	230.997
met1017		X - 12739			46626	LC/MS Neg		2406	241.119
met1018		X - 12740			46627	LC/MS Neg		2497	287.023
met1019		X - 12745			46988	LC/MS Neg		2510	350.09
met1020		X - 12753			47723	LC/MS Pos Early		1422	220.064
met1021		X - 12811			53265	LC/MS Neg		2450	465.103
met1022		X - 12812			46986	LC/MS Neg		2435	208.062
met1023		X - 12813			47941	LC/MS Neg		2562	369.029
met1024		X - 12815			47942	LC/MS Neg		2653	271.028
met1025		X - 12816			46630	LC/MS Neg		2700	495.224
met1026		X - 12818			47943	LC/MS Neg		2695	263.023
met1027		X - 12821			47945	LC/MS Neg		2747	383.045
met1028		X - 12822			46997	LC/MS Neg		2790	389.093
met1029		X - 12823			47946	LC/MS Neg		2815	167.038
met1030		X - 12830			47662	LC/MS Neg		3197	372.113
met1031		X - 12834			47950	LC/MS Neg		3385	279.135
met1032		X - 12839			47014	LC/MS Neg		3895	269.152
met1033		X - 12844			46633	LC/MS Neg		4185	539.249
met1034		X - 12847			46364	LC/MS Neg		4247	227.039
met1035		X - 12849			46636	LC/MS Neg		4696	331.176
met1036		X - 12906			47955	LC/MS Neg		793	158.046
met1037		X - 13431			47788	LC/MS Pos Late		1015	302.232
met1038		X - 13507			47439	LC/MS Pos Early		2520	158.093
met1039		X - 13553			47959	LC/MS Neg		1407	263.023
met1040		X - 13684			47790	LC/MS Pos Early		1642	242.015
met1041		X - 13688			47960	LC/MS Neg		1725	373.115
met1042		X - 13689			47774	LC/MS Neg		3665	495.224
met1043		X - 13693			47961	LC/MS Neg		1779	375.13
met1044		X - 13695			47962	LC/MS Neg		2510	245.013
met1045		X - 13698			49783	LC/MS Neg		1968	411.109
met1046		X - 13723			47965	LC/MS Neg		1309	211.062
met1047		X - 13726			47967	LC/MS Neg		1532	379.035
met1048		X - 13728			46645	LC/MS Neg		1589	197.068
met1049		X - 13729			47971	LC/MS Neg		1745	241.977
met1050		X - 13835			46646	LC/MS Neg		1017	169.062
met1051		X - 13837			47795	LC/MS Pos Early		1856	301.139
met1052		X - 13844			47977	LC/MS Neg		1442	209.057
met1053		X - 13846			47978	LC/MS Neg		1433	301.057
met1054		X - 13847			47979	LC/MS Neg		1451	383.12
met1055		X - 13866			46417	LC/MS Neg		2417.8	253.108
met1056		X - 13874			47982	LC/MS Neg		1703	231.124
met1057		X - 14056			46632	LC/MS Pos Early		810	192.033
met1058		X - 14082			47984	LC/MS Neg		4501	511.255
met1059		X - 14351			47229	LC/MS Neg		2578	249.136
met1060		X - 14662			46656	LC/MS Neg		4336	263.628
met1061		X - 15136			47619	LC/MS Pos Early		3074	243.087
met1062		X - 15461			46283	LC/MS Pos Early		1624	160.097
met1063		X - 15469			46640	LC/MS Pos Late		785	304.212
met1064		X - 15486			46265	LC/MS Pos Early		3125	271.165
met1065		X - 15492			46662	LC/MS Neg		4678	541.265
met1066		X - 15503			46977	LC/MS Neg		1845	193.063
met1067		X - 15666			47800	LC/MS Pos Early		2755	221.092
met1068		X - 15728			46666	LC/MS Neg		3976	231.033
met1069		X - 15806			47263	LC/MS Neg		3010	303.139
met1070		X - 15807			47264	LC/MS Neg		3360	337.123
met1071		X - 15904			47270	LC/MS Neg		2700	344.183
met1072		X - 16087			47988	LC/MS Neg		4143	443.157
met1073		X - 16124			46461	LC/MS Neg		2563.6	203.002
met1074		X - 16397			47802	LC/MS Pos Early		2809	248.095
met1075		X - 16570			47013	LC/MS Neg		3765	198.114
met1076		X - 16580			47804	LC/MS Pos Early		2537	222.079
met1077		X - 16649			47992	LC/MS Neg		3018	353.035
met1078		X - 16654			46677	LC/MS Neg		4598	235.118
met1079		X - 16944			46683	LC/MS Neg		3718	141.092
met1080		X - 17010			47993	LC/MS Neg		3178	189.114
met1081		X - 17162			47806	LC/MS Pos Late		900	593.333
met1082		X - 17185			46490	LC/MS Neg		3079.5	215.002
met1083		X - 17300			47807	LC/MS Pos Early		2600	116.107
met1084		X - 17301			47808	LC/MS Pos Early		2911	179.118
met1085		X - 17303			47809	LC/MS Pos Early		2765	176.072
met1086		X - 17304			47796	LC/MS Pos Early		1525	303.07
met1087		X - 17306			40104	LC/MS Pos Early		2872	290.16
met1088		X - 17323			47813	LC/MS Pos Early		3307	272.185
met1089		X - 17324			47814	LC/MS Pos Early		3290	342.227
met1090		X - 17325			46672	LC/MS Neg		2868	184.098
met1091		X - 17327			47817	LC/MS Pos Early		2750	257.149
met1092		X - 17328			47818	LC/MS Pos Late		910	308.185
met1093		X - 17335			47820	LC/MS Pos Late		1052	248.168
met1094		X - 17337- retired for undecenoylcarnitine (C11:1)			47821	LC/MS Pos Late		1100	328.248
met1095		X - 17339			47822	LC/MS Pos Late		840	543.28
met1096		X - 17340			47872	LC/MS Neg		4697	539.25
met1097		X - 17342			47994	LC/MS Neg		1201	246.992
met1098		X - 17343			47995	LC/MS Neg		1326	190.966
met1099		X - 17346			47997	LC/MS Neg		1729	253.083
met1100		X - 17348			46989	LC/MS Neg		2545	247.083
met1101		X - 17349			47999	LC/MS Neg		2497	367.104
met1102		X - 17351			48001	LC/MS Neg		3390	243.078
met1103		X - 17353			48003	LC/MS Neg		3430	507.209
met1104		X - 17354			47009	LC/MS Neg		3520	473.147
met1105		X - 17355			48007	LC/MS Neg		3784	474.176
met1106		X - 17357			48009	LC/MS Neg		4098	541.266
met1107		X - 17358			48056	LC/MS Neg		4254	343.141
met1108		X - 17361			48013	LC/MS Neg		4840	331.177
met1109		X - 17365			46976	LC/MS Neg		1785	282.049
met1110		X - 17367			46994	LC/MS Neg		2710	182.083
met1111		X - 17370			48015	LC/MS Neg		3518	368.082
met1112		X - 17371			48016	LC/MS Neg		3783	452.194
met1113		X - 17398			48051	LC/MS Neg		1765	391.035
met1114		X - 17438			46705	LC/MS Neg		1950	245.139
met1115		X - 17612			48052	LC/MS Neg		4308	567.319
met1116		X - 17655			48019	LC/MS Neg		4169	421.061
met1117		X - 17673			48021	LC/MS Neg		1294	148.973
met1118		X - 17674			46969	LC/MS Neg		1415	192.982
met1119		X - 17676			46970	LC/MS Neg		1485	167.047
met1120		X - 17679			48023	LC/MS Neg		1775	199.098
met1121		X - 17682			48024	LC/MS Neg		2408	485.167
met1122		X - 17685			48025	LC/MS Neg		2575	233.013
met1123		X - 17686			48026	LC/MS Neg		2614	259.028
met1124		X - 17688			48027	LC/MS Neg		2796	350.089
met1125		X - 17689			48028	LC/MS Neg		2806	295.083
met1126		X - 17690			46710	LC/MS Neg		2904	245.049
met1127		X - 17692			47001	LC/MS Neg		3070	370.098
met1128		X - 17699			48034	LC/MS Neg		3479	216.125
met1129		X - 17704			48054	LC/MS Neg		4634	489.271
met1130		X - 17707			48037	LC/MS Neg		4807	391.198
met1131		X - 17723			47828	LC/MS Pos Late		856	343.222
met1132		X - 17735			47860	LC/MS Pos Late		1115	274.183
met1133		X - 17761			47832	LC/MS Pos Late		1136	274.183
met1134		X - 17763			48038	LC/MS Neg		4764	391.198
met1135		X - 17765			48055	LC/MS Neg		4582	489.271
met1136		X - 17825			47293	LC/MS Neg		1675	314.136
met1137		X - 17842			47296	LC/MS Neg		1830	284.125
met1138		X - 18059			48039	LC/MS Neg		2825	175.098
met1139		X - 18126			47835	LC/MS Pos Early		2415	134.117
met1140		X - 18345			47342	LC/MS Neg		1400	245.114
met1141		X - 18410			47346	LC/MS Neg		1538	305.07
met1142		X - 18886			48047	LC/MS Neg		1870	217.108
met1143		X - 18887			47301	LC/MS Neg		2229	328.152
met1144		X - 18888			48048	LC/MS Neg		2494	267.124
met1145		X - 18913			46695	LC/MS Neg		4538	185.118
met1146		X - 18935			48049	LC/MS Neg		1917	227.998
met1147		X - 18945			48058	LC/MS Neg		2660	259.13
met1148		X - 19141			46701	LC/MS Neg		3705	415.197
met1149		X - 19183			47672	LC/MS Neg		1665	230.05
met1150		X - 19299			47673	LC/MS Neg		3728	227.129
met1151		X - 19497			47675	LC/MS Neg		3643	227.129
met1152		X - 19763			47359	LC/MS Neg		2969	248.093
met1153		X - 19913			47364	LC/MS Neg		1075	231.099
met1154		X - 21258			46259	LC/MS Neg		3915	213.023
met1155		X - 21283			46285	LC/MS Pos Early		2124	126.066
met1156		X - 21285			46294	LC/MS Neg		4500	365.143
met1157		X - 21295			46316	LC/MS Neg		1526	218.997
met1158		X - 21310			46354	LC/MS Neg		2235	233.985
met1159		X - 21312			46356	LC/MS Neg		2757.7	243.034
met1160		X - 21364			46409	LC/MS Neg		3757	213.086
met1161		X - 21410			46455	LC/MS Neg		3921	385.17
met1162		X - 21441			46486	LC/MS Neg		3025.4	294.113
met1163		X - 21448			46493	LC/MS Neg		3098	317.115
met1164		X - 21467			46512	LC/MS Neg		4041	262.621
met1165		X - 21470			46515	LC/MS Neg		3249	232.059
met1166		X - 21661			46730	LC/MS Neg		3034	259.009
met1167		X - 21733			46902	LC/MS Neg		2716	248.056
met1168		X - 21736			46905	LC/MS Neg		3345	183.139
met1169		X - 21785			46961	LC/MS Neg		765	189.041
met1170		X - 21787			46963	LC/MS Neg		1180	157.088
met1171		X - 21788			46964	LC/MS Neg		1165	180.034
met1172		X - 21792			46968	LC/MS Neg		1290	197.083
met1173		X - 21796			46972	LC/MS Neg		1625	138.057
met1174		X - 21803			46980	LC/MS Neg		2035	212.003
met1175		X - 21807			46984	LC/MS Neg		2335	233.014
met1176		X - 21815			46992	LC/MS Neg		2620	279.1
met1177		X - 21821			46998	LC/MS Neg		2930	243.078
met1178		X - 21825			47002	LC/MS Neg		3220	234.078
met1179		X - 21827			47004	LC/MS Neg		3285	269.14
met1180		X - 21828			47005	LC/MS Neg		3365	372.114
met1181		X - 21829			47006	LC/MS Neg		3440	245.14
met1182		X - 21830			47007	LC/MS Neg		3455	162.024
met1183		X - 21831			47008	LC/MS Neg		3480	363.168
met1184		X - 21834			47011	LC/MS Neg		3720	229.018
met1185		X - 21838			47015	LC/MS Neg		3910	403.105
met1186		X - 21839			47016	LC/MS Neg		3925	452.194
met1187		X - 21840			47017	LC/MS Neg		3945	347.173
met1188		X - 21841			47018	LC/MS Neg		3960	443.157
met1189		X - 21845			47022	LC/MS Neg		4085	356.119
met1190		X - 21847			47024	LC/MS Neg		4270	403.105
met1191		X - 21851			47028	LC/MS Neg		4440	509.277
met1192		X - 22143			47389	LC/MS Neg		1263	216.088
met1193		X - 22148			47394	LC/MS Neg		1423	243.124
met1194		X - 22152			47407	LC/MS Pos Early		2390	146.092
met1195		X - 22158			47413	LC/MS Pos Early		3250	260.185
met1196		X - 22162			47417	LC/MS Pos Early		960	150.058
met1197		X - 22508			47772	LC/MS Neg		1758	324.073
met1198		X - 22509			47773	LC/MS Neg		3562	473.146
met1199		X - 22512			47776	LC/MS Neg		4018	347.171
met1200		X - 22513			47777	LC/MS Neg		3893	347.172
met1201		X - 22519			47783	LC/MS Pos Early		3490	304.211
met1202		X - 22520			47784	LC/MS Neg		4389	263.628
met1203		X - 22587			47855	LC/MS Pos Early		2837	179.118
met1204		X - 22755			48057	LC/MS Neg		4193	343.141
met1205		X - 22757			48059	LC/MS Neg		3492	335.136
met1206		X - 22834			48185	LC/MS Neg		5095	448.308
met1207		X - 23157			48771	LC/MS Neg		4276	567.318
met1208		X - 23159 - retired for chenodeoxycholic acid sulfate (1)			48773	LC/MS Neg		4548	235.117
met1209		X - 23161			48775	LC/MS Neg		2906	264.088
met1210		X - 23166			48786	LC/MS Neg		2559	231.077
met1211		X - 23299			48999	LC/MS Neg		1012	383.119
met1212		X - 23311			49011	LC/MS Neg		1516	325.093
met1213		X - 23314			49014	LC/MS Neg		1578	207.087
met1214		X - 23329			49029	LC/MS Neg		1817.1	251.114
met1215		X - 23331			49031	LC/MS Neg		1909.5	251.113
met1216		X - 23423			49283	LC/MS Neg		906	174.077
met1217		X - 23424			49284	LC/MS Neg		965	113.024
met1218		X - 23429			49289	LC/MS Neg		1040	189.077
met1219		X - 23436			49296	LC/MS Neg		1253	161.045
met1220		X - 23438			49298	LC/MS Neg		1334	184.061
met1221		X - 23459			49319	LC/MS Neg		1815	199.061
met1222		X - 23461			49321	LC/MS Neg		1848	172.04
met1223		X - 23472			49332	LC/MS Neg		2408	279.123
met1224		X - 23481			49341	LC/MS Neg		2692	144.045
met1225		X - 23482			49342	LC/MS Neg		2739	215.082
met1226		X - 23502			49378	LC/MS Neg		1025	105.055
met1227		X - 23511			49387	LC/MS Neg		1278	503.162
met1228		X - 23517			49393	LC/MS Neg		1323	313.093
met1229		X - 23518			48737	LC/MS Neg		715	246.992
met1230		X - 23531			49407	LC/MS Neg		1605	293.124
met1231		X - 23534			49410	LC/MS Neg		1674	207.066
met1232		X - 23581			49457	LC/MS Pos Early		1006	128.071
met1233		X - 23583			49459	LC/MS Pos Early		1112	116.071
met1234		X - 23584			49460	LC/MS Pos Early		1210	118.086
met1235		X - 23587			49463	LC/MS Pos Early		1230	132.102
met1236		X - 23590			49466	LC/MS Pos Early		1466	204.086
met1237		X - 23593			49469	LC/MS Pos Early		1531	191.102
met1238		X - 23639			49515	LC/MS Pos Early		1640	134.081
met1239		X - 23641			49517	LC/MS Pos Late		910	288.217
met1240		X - 23644			49521	LC/MS Pos Early		983	146.081
met1241		X - 23647			49524	LC/MS Pos Early		1663	173.055
met1242		X - 23648			49525	LC/MS Pos Early		1656	262.103
met1243		X - 23650			49527	LC/MS Pos Early		1724	231.083
met1244		X - 23653			49530	LC/MS Pos Early		1989	369.121
met1245		X - 23654			49531	LC/MS Pos Early		2188	116.107
met1246		X - 23655			49532	LC/MS Pos Early		2200	110.06
met1247		X - 23656			49533	LC/MS Pos Early		2225	169.133
met1248		X - 23657			49534	LC/MS Pos Early		2337	144.102
met1249		X - 23662			49539	LC/MS Pos Early		2622	159.149
met1250		X - 23665			49542	LC/MS Pos Early		2894	217.154
met1251		X - 23666			49543	LC/MS Pos Early		2990	159.149
met1252		X - 23668			49545	LC/MS Pos Early		3087	282.192
met1253		X - 23672			49549	LC/MS Pos Early		3214	302.196
met1254		X - 23678			49555	LC/MS Pos Late		871	220.136
met1255		X - 23680			49557	LC/MS Pos Late		1049	338.232
met1256		X - 23739			49637	LC/MS Pos Early		1286	262.103
met1257		X - 23744			49642	LC/MS Pos Early		1541	204.086
met1258		X - 23748			49646	LC/MS Pos Early		2319	182.082
met1259		X - 23780			49679	LC/MS Pos Early		2190	144.102
met1260		X - 23787			49688	LC/MS Neg		4343	383.153
met1261		X - 23868			49769	LC/MS Neg		1337.1	287.078
met1262		X - 23890			49792	LC/MS Neg		2254	336.073
met1263		X - 23906			49814	LC/MS Neg		1214	295.104
met1264		X - 23908			49816	LC/MS Neg		1237	188.093
met1265		X - 23947			49856	LC/MS Neg		3085.2	269.103
met1266		X - 24228			52265	LC/MS Pos Early		643	560.181
met1267		X - 24241			52280	LC/MS Pos Early		2239	186.112
met1268		X - 24246			52289	LC/MS Pos Early		2497	145.134
met1269		X - 24249			52293	LC/MS Neg		1479	168.03
met1270		X - 24270			52328	LC/MS Neg		963	341.087
met1271		X - 24327			52523	LC/MS Neg		1310.8	328.068
met1272		X - 24328			52524	LC/MS Neg		1361.7	161.082
met1273		X - 24330			52526	LC/MS Neg		1546	225.077
met1274		X - 24332			52528	LC/MS Neg		1760	155.108
met1275		X - 24333			52529	LC/MS Neg		1789	202.108
met1276		X - 24334			52530	LC/MS Neg		1860	415.183
met1277		X - 24337			52533	LC/MS Neg		1980	239.079
met1278		X - 24338			52534	LC/MS Neg		2000	234.08
met1279		X - 24339			52535	LC/MS Neg		2219	363.076
met1280		X - 24340			52536	LC/MS Neg		2560	238.108
met1281		X - 24341			52537	LC/MS Neg		2595.5	190.091
met1282		X - 24342			52538	LC/MS Neg		3562	363.166
met1283		X - 24343			52539	LC/MS Neg		3595.7	231.033
met1284		X - 24344			52540	LC/MS Neg		3620	217.017
met1285		X - 24345			52541	LC/MS Neg		3776	248.096
met1286		X - 24346			52542	LC/MS Neg		4043.3	445.208
met1287		X - 24347			52543	LC/MS Neg		4249	283.166
met1288		X - 24348			52544	LC/MS Neg		4309	299.639
met1289		X - 24349			52545	LC/MS Neg		4371	543.28
met1290		X - 24350			52546	LC/MS Neg		4415.4	295.166
met1291		X - 24352			52548	LC/MS Neg		4453.4	419.229
met1292		X - 24353			52549	LC/MS Neg		4486.1	429.213
met1293		X - 24354			52550	LC/MS Neg		4424	367.14
met1294		X - 24356			52552	LC/MS Neg		4541	425.163
met1295		X - 24357			52553	LC/MS Neg		4576	363.218
met1296		X - 24359			52555	LC/MS Neg		4711	442.19
met1297		X - 24361			52557	LC/MS Neg		4764	463.234
met1298		X - 24362			52558	LC/MS Neg		4790	525.27
met1299		X - 24363			52559	LC/MS Neg		4938	371.171
met1300		X - 24400			52596	LC/MS Neg		1453	180.052
met1301		X - 24402			52598	LC/MS Neg		2335	170.082
met1302		X - 24403			52599	LC/MS Neg		2514	162.023
met1303		X - 24406			52635	LC/MS Neg		1406	174.077
met1304		X - 24408			52637	LC/MS Pos Early		874	177.087
met1305		X - 24410			52639	LC/MS Pos Early		881	116.07
met1306		X - 24411			52640	LC/MS Pos Early		1171	116.07
met1307		X - 24412			52641	LC/MS Pos Early		1978	116.107
met1308		X - 24413			52642	LC/MS Pos Early		2795	159.149
met1309		X - 24414			52643	LC/MS Neg		1965	234.08
met1310		X - 24415			52644	LC/MS Neg		4487	367.139
met1311		X - 24417			52646	LC/MS Neg		4830	463.233
met1312		X - 24418			52647	LC/MS Neg		4704	525.269
met1313		X - 24419			52648	LC/MS Neg		1302	158.082
met1314		X - 24421			52650	LC/MS Neg		2430	170.082
met1315		X - 24422			52636	LC/MS Pos Early		1194	271.092
met1316		X - 24435			52665	LC/MS Neg		6625	465.304
met1317		X - 24455			52772	LC/MS Pos Early		2641	237.087
met1318		X - 24456			52773	LC/MS Pos Early		2538	237.087
met1319		X - 24457			52774	LC/MS Pos Early		2185	224.055
met1320		X - 24462			52779	LC/MS Pos Early		1215	206.066
met1321		X - 24465			52782	LC/MS Pos Early		849	206.066
met1322		X - 24466			52783	LC/MS Pos Early		894	206.066
met1323		X - 24468			52785	LC/MS Pos Early		2530	288.144
met1324		X - 24469			52786	LC/MS Pos Early		2604	288.144
met1325		X - 24470			52787	LC/MS Pos Early		2252	306.154
met1326		X - 24475			52792	LC/MS Pos Early		1258	146.081
met1327		X - 24493			52812	LC/MS Neg		2268	326.087
met1328		X - 24494			52813	LC/MS Neg		4131	479.228
met1329		X - 24495			52814	LC/MS Neg		3685	479.228
met1330		X - 24498			52817	LC/MS Neg		3039	325.092
met1331		X - 24499			52818	LC/MS Neg		2562	299.078
met1332		X - 24515			52836	LC/MS Neg		1203	230.103
met1333		X - 24518			52839	LC/MS Pos Early		2329	204.134
met1334		X - 24519			52840	LC/MS Pos Early		2458	208.064
met1335		X - 24520			52841	LC/MS Pos Early		2442	297.108
met1336		X - 24527			52848	LC/MS Pos Early		2221	243.134
met1337		X - 24528			52849	LC/MS Pos Early		1680	184.06
met1338		X - 24540			52861	LC/MS Neg		2955.3	261.008
met1339		X - 24541			52862	LC/MS Neg		2671	246.992
met1340		X - 24542			52863	LC/MS Neg		1674	224.057
met1341		X - 24543			52864	LC/MS Neg		2823	275.024
met1342		X - 24544			52865	LC/MS Neg		4448	411.184
met1343		X - 24546			52867	LC/MS Neg		3289	231.051
met1344		X - 24556			52877	LC/MS Neg		2318	283.119
met1345		X - 24571			52892	LC/MS Neg		4625	303.145
met1346		X - 24586			52907	LC/MS Pos Early		2856	247.14
met1347		X - 24587			52908	LC/MS Pos Early		1445	200.055
met1348		X - 24588			52909	LC/MS Neg		2350	485.167
met1349		X - 24590			52911	LC/MS Neg		2032	274.039
met1350		X - 24637			53065	LC/MS Neg		2141.8	262.013
met1351		X - 24645			53073	LC/MS Neg		2718	459.093
met1352		X - 24657			53085	LC/MS Neg		3816	429.212
met1353		X - 24669			53097	LC/MS Neg		4512	287.612
met1354		X - 24680			53108	LC/MS Pos Early		1458.7	320.109
met1355		X - 24686			53114	LC/MS Pos Early		1876	224.113
met1356		X - 24699			53127	LC/MS Pos Early		2402	241.154
met1357		X - 24728			53157	LC/MS Pos Early		1431	238.038
met1358		X - 24736			53172	LC/MS Pos Early		2821	189.135
met1359		X - 24757			54695	LC/MS Neg		2372.7	180.066
met1360		X - 24761			54699	LC/MS Neg		1526.4	289.039
met1361		X - 24762			54700	LC/MS Neg		1550	110.036
met1362		X - 24763			54701	LC/MS Pos Early		1512	128.07
met1363		X - 24764			54702	LC/MS Pos Early		1716	166.107
met1364		X - 24767			54705	LC/MS Pos Early		2650.7	140.082
met1365		X - 24768			54706	LC/MS Pos Early		3128	130.065
met1366		X - 24794			54822	LC/MS Neg		1131	123.056
met1367		X - 24795			54823	LC/MS Neg		1754	149.505
met1368		X - 24796			54824	LC/MS Neg		1774.5	168.078
met1369		X - 24799			54827	LC/MS Neg		4556.5	181.087
met1370		X - 24801			54829	LC/MS Pos Early		1733	178.107
met1371		X - 24807			54835	LC/MS Pos Early		1869.8	162.124
met1372		X - 24808			54836	LC/MS Pos Early		2132.4	493.229
met1373		X - 24810			54838	LC/MS Pos Early		2235	407.137
met1374		X - 24811			54839	LC/MS Pos Early		2259	228.086
met1375		X - 24812			54840	LC/MS Pos Early		2650	230.139
met1376		X - 24813			54841	LC/MS Neg		1286	202.048
met1377		X - 24947			57714	LC/MS Neg		4518	387.185
met1378		X - 24971			57755	LC/MS Pos Early		2714	302.159
met1379		X - 25003			61525	LC/MS Neg		1045	160.062
met1380		X - 25024			61588	LC/MS Pos Early		1356	212.078
met1381		X - 25164			62076	LC/MS Pos Early		1349	238.038
met1382		X - 25242			62428	LC/MS Neg		1055	237.04
met1383		X - 25247			62464	LC/MS Neg		1601	206.046
met1384		X - 25271			62500	LC/MS Pos Early		1777	156.077
met1385		X - 25279			62521	LC/MS Neg		3597	223.007
met1386		X - 25316			62609	LC/MS Neg		2751	251.013
met1387		X - 25318			62611	LC/MS Neg		2925.8	212.002
met1388		X - 25342			62635	LC/MS Neg		743	144.067
met1389		X - 25420			62717	LC/MS Pos Early		1712.4	147.022
met1390		X - 25433			62749	LC/MS Neg		4046	287.612
met1391		X - 25435			62751	LC/MS Neg		4457	287.612
met1392		X - 25442			62764	LC/MS Neg		3822	248.096
met1393		X - 25450			62820	LC/MS Neg		2578	193.051
met1394		X - 25454			62824	LC/MS Neg		2252	336.072
met1395		X - 25457			62827	LC/MS Neg		2655	242.013
met1396		X - 25464			62877	LC/MS Pos Early		3164	258.17
met1397		X - 25468			62891	LC/MS Neg		800	313.057
met1398		X - 25470			62894	LC/MS Neg		2476	170.082
met1399		X - 25500			62934	LC/MS Neg		1733.4	236.056
met1400		X - 25508			62942	LC/MS Neg		3692.7	319.166
met1401		X - 25523			62967	LC/MS Neg		2567	403.067
met1402		X - 25527			63026	LC/MS Neg		4623	463.234
met1403		X - 25617			63237	LC/MS Neg		4158	481.244
met1404		X - 25618			63238	LC/MS Neg		3236	363.166
met1405		X - 25619			63239	LC/MS Neg		3290	363.167
met1406		X - 25666			63393	LC/MS Neg		2435	367.103
met1407		X - 25668			63395	LC/MS Neg		2766	367.103

## Sheet: MPMP
Metabolite pattern	estimate	conf.low	conf.high	p.value	p.fdr
PC15	1.022	1.009	1.035	0.001	0.042
PC5	0.978	0.96	0.997	0.023	0.391
PC19	1.011	0.999	1.024	0.066	0.556
PC17	0.989	0.976	1.002	0.088	0.556
PC20	1.01	0.998	1.021	0.106	0.556
PC9	1.013	0.997	1.029	0.122	0.556
PC8	0.988	0.972	1.005	0.156	0.556
PC13	1.009	0.995	1.023	0.197	0.556
PC32	0.994	0.984	1.004	0.211	0.556
PC26	0.994	0.984	1.004	0.225	0.556
PC27	0.994	0.984	1.004	0.232	0.556
PC6	1.011	0.993	1.029	0.241	0.556
PC11	0.992	0.979	1.006	0.25	0.556
PC23	0.994	0.983	1.005	0.258	0.556
PC12	0.992	0.979	1.006	0.261	0.556
PC34	1.005	0.996	1.015	0.262	0.556
PC30	1.005	0.995	1.015	0.322	0.643
PC2	0.987	0.961	1.014	0.347	0.655
PC33	0.996	0.987	1.006	0.411	0.736
PC18	0.997	0.984	1.009	0.584	0.914
PC16	1.003	0.991	1.016	0.595	0.914
PC25	1.003	0.992	1.013	0.596	0.914
PC14	1.003	0.99	1.017	0.627	0.914
PC4	1.004	0.985	1.024	0.689	0.914
PC10	1.003	0.988	1.018	0.714	0.914
PC28	0.998	0.988	1.008	0.751	0.914
PC1	0.996	0.974	1.02	0.756	0.914
PC31	1.001	0.992	1.011	0.782	0.914
PC29	0.999	0.989	1.009	0.801	0.914
PC24	1.001	0.991	1.012	0.807	0.914
PC3	0.998	0.976	1.021	0.852	0.918
PC22	0.999	0.988	1.01	0.866	0.918
PC21	0.999	0.988	1.011	0.895	0.918
PC7	0.999	0.983	1.016	0.918	0.918

## Sheet: MPSM
met	estimate	conf.low	conf.high	p.value	p.fdr
met934	1.013	1.006	1.02	0	0.163
met395	1.012	1.005	1.018	0.001	0.163
met518	1.002	1.001	1.003	0.001	0.163
met574	1.004	1.002	1.007	0.001	0.163
met848	1.002	1.001	1.003	0.001	0.163
met289	0.994	0.99	0.998	0.002	0.214
met517	1.003	1.001	1.004	0.002	0.214
met686	1.003	1.001	1.005	0.002	0.214
met396	0.995	0.992	0.998	0.003	0.217
met451	1.002	1.001	1.004	0.003	0.214
met502	1.002	1.001	1.004	0.003	0.214
met539	1.008	1.003	1.013	0.003	0.214
met474	0.995	0.991	0.998	0.004	0.217
met717	1.003	1.001	1.006	0.004	0.217
met797	1.002	1.001	1.004	0.004	0.217
met1041	1.005	1.002	1.008	0.004	0.217
met485	1.005	1.002	1.008	0.005	0.219
met551	1.007	1.002	1.013	0.005	0.219
met894	1.003	1.001	1.004	0.005	0.219
met36	1.002	1.001	1.004	0.006	0.219
met42	1.002	1.001	1.004	0.006	0.219
met240	1.001	1	1.002	0.006	0.219
met692	1.003	1.001	1.005	0.006	0.219
met259	1.006	1.002	1.01	0.007	0.219
met449	0.996	0.994	0.999	0.007	0.219
met666	1.006	1.002	1.01	0.007	0.219
met532	1.006	1.002	1.01	0.008	0.219
met584	1.001	1	1.002	0.008	0.219
met361	1.001	1	1.002	0.009	0.235
met782	1.004	1.001	1.007	0.009	0.235
met355	1.005	1.001	1.009	0.012	0.298
met652	1.006	1.001	1.01	0.012	0.298
met452	1.002	1	1.003	0.013	0.312
met283	1.002	1	1.003	0.014	0.321
met619	1.003	1.001	1.006	0.015	0.349
met953	0.997	0.994	0.999	0.016	0.349
met1015	1.002	1	1.003	0.017	0.363
met50	1.001	1	1.002	0.02	0.41
met40	1.002	1	1.004	0.021	0.41
met482	1.003	1	1.006	0.021	0.41
met746	1.005	1.001	1.009	0.021	0.41
met223	0.997	0.994	1	0.024	0.437
met829	0.995	0.991	0.999	0.024	0.437
met846	1.002	1	1.004	0.024	0.437
met288	0.997	0.995	1	0.025	0.447
met487	1.001	1	1.002	0.026	0.454
met593	1.001	1	1.002	0.029	0.473
met104	1.002	1	1.004	0.03	0.473
met454	0.996	0.993	1	0.03	0.473
met141	1.01	1.001	1.02	0.031	0.473
met295	0.998	0.997	1	0.031	0.473
met1000	1.003	1	1.006	0.031	0.473
met152	1.002	1	1.003	0.032	0.473
met744	0.996	0.993	1	0.032	0.473
met264	1.002	1	1.005	0.034	0.485
met37	1.003	1	1.007	0.036	0.508
met657	1.002	1	1.004	0.04	0.551
met260	1.002	1	1.004	0.042	0.573
met701	0.998	0.996	1	0.043	0.573
met109	0.996	0.992	1	0.045	0.593
met864	1.011	1	1.022	0.047	0.603
met367	1.005	1	1.009	0.048	0.603
met885	1.006	1	1.012	0.048	0.603
met19	0.997	0.994	1	0.05	0.614
met32	1.002	1	1.003	0.057	0.692
met566	0.996	0.992	1	0.058	0.692
met528	0.996	0.993	1	0.06	0.705
met390	1.004	1	1.009	0.062	0.705
met59	0.997	0.994	1	0.064	0.705
met576	1.002	1	1.003	0.064	0.705
met976	1.001	1	1.003	0.064	0.705
met58	0.997	0.994	1	0.069	0.705
met205	0.996	0.993	1	0.069	0.705
met741	1.008	0.999	1.016	0.069	0.705
met770	0.997	0.993	1	0.07	0.705
met263	1.003	1	1.007	0.071	0.705
met314	1.001	1	1.002	0.071	0.705
met649	0.997	0.993	1	0.071	0.705
met92	1.002	1	1.004	0.073	0.705
met343	0.996	0.991	1	0.073	0.705
met91	1.001	1	1.003	0.074	0.705
met810	0.998	0.996	1	0.074	0.705
met213	0.999	0.997	1	0.075	0.705
met499	1.002	1	1.004	0.075	0.705
met625	1.007	0.999	1.015	0.076	0.706
met850	1.002	1	1.003	0.078	0.713
met352	0.998	0.995	1	0.079	0.714
met372	0.997	0.994	1	0.082	0.739
met287	0.996	0.992	1.001	0.084	0.747
met661	0.996	0.992	1.001	0.085	0.747
met892	0.997	0.993	1	0.086	0.747
met526	0.997	0.993	1	0.087	0.747
met212	0.999	0.998	1	0.088	0.747
met914	0.997	0.994	1	0.089	0.747
met720	1.001	1	1.002	0.09	0.747
met51	1.004	0.999	1.009	0.091	0.747
met254	1.001	1	1.003	0.093	0.75
met729	1.002	1	1.003	0.093	0.75
met18	0.997	0.994	1	0.094	0.75
met108	1.001	1	1.003	0.095	0.75
met890	1.002	1	1.005	0.101	0.789
met973	0.999	0.998	1	0.105	0.815
met187	1.002	1	1.005	0.107	0.819
met244	0.998	0.994	1.001	0.115	0.874
met469	1.001	1	1.003	0.121	0.898
met537	0.998	0.996	1	0.123	0.898
met778	1.002	0.999	1.006	0.127	0.898
met323	0.999	0.998	1	0.13	0.898
met837	0.993	0.985	1.002	0.13	0.898
met783	1.002	0.999	1.004	0.131	0.898
met577	1.001	1	1.003	0.136	0.898
met378	1.003	0.999	1.007	0.137	0.898
met385	0.998	0.994	1.001	0.137	0.898
met737	1.002	0.999	1.004	0.139	0.898
met659	0.998	0.996	1.001	0.14	0.898
met82	0.998	0.995	1.001	0.141	0.898
met748	1.005	0.998	1.012	0.142	0.898
met258	1.002	0.999	1.004	0.143	0.898
met7	0.998	0.995	1.001	0.144	0.898
met31	1.002	0.999	1.005	0.145	0.898
met506	1.003	0.999	1.007	0.15	0.898
met318	0.998	0.994	1.001	0.152	0.898
met589	0.997	0.994	1.001	0.152	0.898
met878	1.005	0.998	1.012	0.153	0.898
met74	0.998	0.995	1.001	0.154	0.898
met620	1.001	1	1.002	0.154	0.898
met635	1.001	1	1.002	0.154	0.898
met154	1.006	0.998	1.015	0.157	0.898
met317	0.997	0.993	1.001	0.16	0.898
met379	0.999	0.999	1	0.162	0.898
met448	1.001	1	1.003	0.162	0.898
met823	0.998	0.995	1.001	0.163	0.898
met471	0.996	0.99	1.002	0.165	0.898
met1002	1.005	0.998	1.013	0.165	0.898
met564	0.998	0.995	1.001	0.168	0.898
met238	1.002	0.999	1.004	0.169	0.898
met354	1.002	0.999	1.004	0.169	0.898
met781	0.999	0.998	1	0.169	0.898
met543	0.999	0.997	1.001	0.17	0.898
met124	1.001	0.999	1.003	0.171	0.898
met660	0.996	0.991	1.002	0.171	0.898
met520	0.998	0.994	1.001	0.172	0.898
met255	1.001	0.999	1.003	0.175	0.898
met336	1.001	0.999	1.003	0.175	0.898
met220	0.999	0.997	1.001	0.178	0.898
met333	1.001	1	1.001	0.178	0.898
met676	0.999	0.997	1.001	0.178	0.898
met776	0.995	0.988	1.002	0.179	0.898
met488	1.005	0.998	1.011	0.184	0.898
met575	1.001	1	1.002	0.184	0.898
met982	1.003	0.999	1.008	0.184	0.898
met405	1.002	0.999	1.005	0.185	0.898
met165	0.995	0.988	1.002	0.189	0.898
met503	0.996	0.991	1.002	0.189	0.898
met654	1.001	0.999	1.003	0.19	0.898
met542	0.995	0.987	1.003	0.191	0.898
met736	1.002	0.999	1.004	0.191	0.898
met265	1.001	1	1.002	0.192	0.898
met472	0.999	0.997	1.001	0.192	0.898
met118	1.005	0.997	1.013	0.194	0.898
met1011	1.002	0.999	1.005	0.194	0.898
met1024	1.001	0.999	1.002	0.194	0.898
met337	1.002	0.999	1.006	0.198	0.898
met697	1.002	0.999	1.006	0.198	0.898
met47	1.003	0.999	1.006	0.199	0.898
met565	0.994	0.986	1.003	0.199	0.898
met585	1.001	1	1.002	0.199	0.898
met790	1.003	0.998	1.008	0.201	0.898
met785	1.002	0.999	1.005	0.202	0.898
met828	0.998	0.995	1.001	0.202	0.898
met45	1.002	0.999	1.006	0.204	0.898
met950	1.002	0.999	1.004	0.204	0.898
met12	1.001	0.999	1.002	0.205	0.898
met862	1.001	0.999	1.004	0.21	0.898
met918	1.001	0.999	1.004	0.21	0.898
met186	1.004	0.998	1.01	0.211	0.898
met184	1.001	0.999	1.003	0.212	0.898
met1023	0.997	0.993	1.001	0.212	0.898
met563	0.996	0.99	1.002	0.213	0.898
met544	1.002	0.999	1.004	0.214	0.898
met122	1.001	0.999	1.003	0.215	0.898
met102	1.001	1	1.002	0.216	0.898
met694	1.002	0.999	1.004	0.216	0.898
met794	1.002	0.999	1.004	0.218	0.898
met925	1.001	0.999	1.003	0.221	0.898
met227	0.999	0.998	1	0.222	0.898
met665	1.001	0.999	1.003	0.222	0.898
met307	1.001	1	1.002	0.224	0.898
met600	1.002	0.999	1.005	0.228	0.898
met601	0.999	0.997	1.001	0.229	0.898
met668	1.002	0.999	1.004	0.23	0.898
met370	0.998	0.996	1.001	0.233	0.898
met630	0.996	0.991	1.002	0.233	0.898
met650	1.002	0.999	1.006	0.234	0.898
met715	0.995	0.986	1.004	0.234	0.898
met150	0.999	0.998	1.001	0.236	0.898
met888	0.998	0.996	1.001	0.236	0.898
met267	0.998	0.995	1.001	0.24	0.898
met442	1	0.999	1	0.241	0.898
met383	1.002	0.999	1.005	0.243	0.898
met535	1.001	1	1.002	0.245	0.898
met595	1.001	0.999	1.003	0.245	0.898
met731	0.999	0.998	1	0.246	0.898
met6	0.999	0.997	1.001	0.247	0.898
met830	0.996	0.991	1.002	0.247	0.898
met414	1.001	0.999	1.004	0.248	0.898
met16	1.001	0.999	1.003	0.249	0.898
met166	1.003	0.998	1.008	0.249	0.898
met845	1.001	0.999	1.004	0.25	0.898
met942	1.001	0.999	1.002	0.25	0.898
met756	1.001	0.999	1.002	0.254	0.898
met1003	1.002	0.999	1.004	0.254	0.898
met700	0.998	0.996	1.001	0.255	0.898
met847	0.998	0.996	1.001	0.255	0.898
met191	0.996	0.99	1.003	0.257	0.898
met907	0.999	0.998	1.001	0.258	0.898
met142	1.001	0.999	1.004	0.26	0.898
met891	1.002	0.998	1.006	0.261	0.898
met710	1	1	1.001	0.265	0.898
met739	1.001	0.999	1.004	0.265	0.898
met725	1.001	0.999	1.002	0.266	0.898
met572	1.002	0.998	1.006	0.267	0.898
met133	1.001	0.999	1.004	0.269	0.898
met711	1.002	0.999	1.005	0.27	0.898
met1007	0.999	0.997	1.001	0.27	0.898
met200	1.002	0.999	1.005	0.271	0.898
met937	0.999	0.996	1.001	0.271	0.898
met721	1.001	0.999	1.003	0.272	0.898
met699	0.999	0.996	1.001	0.273	0.898
met603	1.001	0.999	1.003	0.274	0.898
met618	1.001	0.999	1.004	0.274	0.898
met793	1.001	0.999	1.002	0.275	0.898
met305	1.001	0.999	1.003	0.276	0.898
met822	1.001	0.999	1.004	0.278	0.898
met835	0.998	0.995	1.001	0.279	0.898
met363	0.999	0.996	1.001	0.282	0.898
met723	1.001	0.999	1.003	0.282	0.898
met1042	1.001	0.999	1.004	0.282	0.898
met1012	1.001	0.999	1.003	0.283	0.898
met941	1.002	0.999	1.004	0.285	0.898
met374	0.998	0.995	1.001	0.288	0.898
met433	1	1	1.001	0.288	0.898
met571	1.001	0.999	1.002	0.296	0.898
met675	0.996	0.988	1.004	0.298	0.898
met952	1.001	0.999	1.004	0.298	0.898
met492	0.998	0.993	1.002	0.299	0.898
met368	0.999	0.996	1.001	0.3	0.898
met507	1.001	0.999	1.003	0.302	0.898
met144	1.001	0.999	1.004	0.303	0.898
met443	0.998	0.995	1.002	0.304	0.898
met426	0.999	0.998	1.001	0.305	0.898
met987	0.998	0.996	1.001	0.305	0.898
met940	0.998	0.995	1.002	0.308	0.898
met929	0.998	0.994	1.002	0.309	0.898
met412	0.997	0.992	1.003	0.311	0.898
met827	0.999	0.996	1.001	0.313	0.898
met5	0.999	0.996	1.001	0.314	0.898
met182	1.003	0.997	1.009	0.314	0.898
met978	0.999	0.996	1.001	0.314	0.898
met274	1.001	0.999	1.002	0.315	0.898
met611	1.001	0.999	1.002	0.315	0.898
met714	0.999	0.998	1.001	0.315	0.898
met139	0.996	0.989	1.004	0.319	0.898
met519	0.999	0.997	1.001	0.319	0.898
met101	1.001	0.999	1.004	0.32	0.898
met642	0.999	0.996	1.001	0.32	0.898
met610	1.001	0.999	1.003	0.321	0.898
met209	1.001	0.999	1.003	0.322	0.898
met100	1.001	0.999	1.003	0.326	0.898
met17	0.997	0.99	1.003	0.327	0.898
met440	1.002	0.998	1.007	0.329	0.898
met216	0.999	0.998	1.001	0.332	0.898
met131	1.001	0.999	1.004	0.334	0.898
met646	0.998	0.995	1.002	0.334	0.898
met110	1.001	0.999	1.004	0.335	0.898
met262	1.001	0.999	1.002	0.335	0.898
met406	1.001	0.999	1.003	0.335	0.898
met719	1.001	0.999	1.002	0.336	0.898
met312	1.001	0.999	1.002	0.337	0.898
met245	0.999	0.996	1.001	0.338	0.898
met345	0.999	0.997	1.001	0.338	0.898
met409	0.998	0.995	1.002	0.339	0.898
met172	0.999	0.996	1.002	0.34	0.898
met68	1.001	0.999	1.004	0.341	0.898
met1001	0.999	0.996	1.001	0.343	0.898
met135	0.998	0.995	1.002	0.344	0.898
met568	1.001	0.999	1.004	0.344	0.898
met819	1.001	0.999	1.004	0.346	0.898
met237	1.001	0.999	1.002	0.347	0.898
met34	1.003	0.997	1.01	0.348	0.898
met430	0.998	0.994	1.002	0.348	0.898
met718	1.001	0.999	1.002	0.348	0.898
met54	0.999	0.996	1.001	0.35	0.898
met881	1.002	0.998	1.005	0.35	0.898
met116	1.001	0.999	1.004	0.352	0.898
met197	1.002	0.997	1.007	0.356	0.898
met145	0.999	0.995	1.002	0.357	0.898
met284	0.998	0.995	1.002	0.357	0.898
met743	0.999	0.998	1.001	0.357	0.898
met113	1.001	0.998	1.004	0.359	0.898
met457	1.002	0.998	1.006	0.359	0.898
met674	1.001	0.999	1.003	0.362	0.898
met338	0.998	0.995	1.002	0.363	0.898
met477	0.999	0.996	1.002	0.364	0.898
met621	1.001	0.999	1.003	0.364	0.898
met884	1.002	0.998	1.005	0.364	0.898
met199	1.002	0.998	1.006	0.365	0.898
met215	1.001	0.999	1.003	0.365	0.898
met158	1.001	0.999	1.003	0.366	0.898
met269	1.001	0.999	1.003	0.369	0.898
met190	1	0.999	1.001	0.37	0.898
met128	1.002	0.998	1.005	0.371	0.898
met63	1.001	0.999	1.003	0.374	0.898
met602	0.999	0.997	1.001	0.375	0.898
met732	1.001	0.998	1.005	0.375	0.898
met56	1.001	0.999	1.003	0.376	0.898
met247	1.001	0.998	1.004	0.376	0.898
met393	1	0.999	1.001	0.376	0.898
met921	1.001	0.998	1.004	0.376	0.898
met680	0.998	0.994	1.002	0.38	0.898
met115	0.999	0.997	1.001	0.381	0.898
met176	1.002	0.998	1.006	0.382	0.898
met740	1.001	0.999	1.002	0.384	0.898
met282	1.003	0.997	1.008	0.386	0.898
met689	1.001	0.999	1.002	0.386	0.898
met415	0.999	0.998	1.001	0.388	0.898
met26	0.999	0.996	1.002	0.389	0.898
met324	1.001	0.999	1.002	0.39	0.898
met606	1.001	0.999	1.003	0.391	0.898
met970	1.001	0.998	1.005	0.392	0.898
met169	0.997	0.992	1.003	0.393	0.898
met251	0.999	0.995	1.002	0.394	0.898
met608	1.001	0.999	1.003	0.395	0.898
met590	1	0.999	1.001	0.398	0.898
met1030	0.999	0.996	1.001	0.398	0.898
met392	1.001	0.999	1.002	0.401	0.898
met527	0.998	0.992	1.003	0.401	0.898
met516	1.001	0.999	1.002	0.402	0.898
met799	0.997	0.991	1.004	0.402	0.898
met196	0.998	0.993	1.003	0.403	0.898
met422	0.999	0.998	1.001	0.405	0.898
met522	1	0.999	1.002	0.407	0.898
met470	1.002	0.998	1.006	0.408	0.898
met838	0.997	0.989	1.004	0.409	0.898
met826	0.998	0.993	1.003	0.41	0.898
met250	1.001	0.998	1.004	0.412	0.898
met479	1.002	0.997	1.006	0.413	0.898
met198	1.002	0.998	1.005	0.414	0.898
met1026	1.001	0.999	1.003	0.416	0.898
met114	0.999	0.998	1.001	0.419	0.898
met195	1.002	0.997	1.006	0.419	0.898
met364	0.998	0.995	1.002	0.419	0.898
met25	0.999	0.997	1.001	0.42	0.898
met497	1	0.999	1	0.42	0.898
met533	0.998	0.992	1.003	0.42	0.898
met582	1.001	0.999	1.003	0.42	0.898
met634	0.999	0.998	1.001	0.421	0.898
met704	1.001	0.998	1.004	0.421	0.898
met346	1.001	0.999	1.003	0.422	0.898
met880	1.001	0.998	1.005	0.422	0.898
met825	0.998	0.993	1.003	0.423	0.898
met609	1	0.999	1.001	0.424	0.898
met986	1.002	0.997	1.006	0.424	0.898
met780	1.003	0.995	1.012	0.425	0.898
met933	0.999	0.996	1.002	0.426	0.898
met808	1.001	0.999	1.003	0.432	0.898
met211	1	0.999	1.001	0.433	0.898
met1035	1.001	0.998	1.005	0.433	0.898
met53	0.999	0.997	1.001	0.434	0.898
met327	1.001	0.999	1.003	0.434	0.898
met515	1.001	0.998	1.004	0.434	0.898
met60	0.997	0.991	1.004	0.435	0.898
met419	0.999	0.997	1.001	0.435	0.898
met1019	0.999	0.995	1.002	0.436	0.898
met242	0.999	0.996	1.002	0.437	0.898
met360	1.001	0.998	1.004	0.437	0.898
met495	1.001	0.999	1.003	0.438	0.898
met276	0.999	0.995	1.002	0.44	0.898
met375	1.001	0.998	1.005	0.44	0.898
met486	0.998	0.994	1.003	0.44	0.898
met206	0.998	0.994	1.003	0.441	0.898
met753	0.998	0.993	1.003	0.442	0.898
met121	1.001	0.999	1.002	0.445	0.898
met175	1.001	0.998	1.004	0.446	0.898
met214	0.999	0.995	1.002	0.447	0.898
met591	1.001	0.998	1.004	0.447	0.898
met752	0.998	0.992	1.004	0.448	0.898
met344	0.999	0.995	1.002	0.449	0.898
met356	1.001	0.998	1.004	0.45	0.898
met679	1.001	0.998	1.005	0.45	0.898
met866	0.999	0.996	1.002	0.452	0.898
met508	0.999	0.997	1.001	0.453	0.898
met340	1.001	0.999	1.003	0.454	0.898
met631	0.999	0.996	1.002	0.454	0.898
met984	0.999	0.995	1.002	0.454	0.898
met853	0.999	0.996	1.002	0.455	0.898
met763	0.997	0.99	1.004	0.457	0.898
met733	0.999	0.996	1.002	0.458	0.898
met820	1.001	0.999	1.003	0.458	0.898
met1020	1.002	0.996	1.008	0.458	0.898
met29	1.001	0.998	1.004	0.464	0.898
met476	1.001	0.998	1.004	0.465	0.898
met420	1.001	0.999	1.002	0.471	0.898
met459	0.998	0.992	1.004	0.472	0.898
met463	0.999	0.994	1.003	0.472	0.898
met762	1.002	0.997	1.007	0.474	0.898
met900	0.999	0.997	1.001	0.474	0.898
met425	1	0.998	1.001	0.476	0.898
met738	1.001	0.999	1.003	0.476	0.898
met959	0.999	0.998	1.001	0.476	0.898
met990	1.003	0.995	1.01	0.476	0.898
met525	1.001	0.999	1.003	0.477	0.898
met758	1.001	0.999	1.003	0.477	0.898
met750	1.001	0.998	1.003	0.478	0.898
met761	0.998	0.991	1.004	0.478	0.898
met831	0.999	0.995	1.002	0.478	0.898
met667	1	0.998	1.001	0.48	0.898
met865	1.001	0.998	1.005	0.48	0.898
met926	0.999	0.996	1.002	0.481	0.898
met75	1	0.999	1.002	0.482	0.898
met456	0.998	0.993	1.004	0.482	0.898
met93	1.001	0.999	1.002	0.484	0.898
met612	1.001	0.999	1.002	0.487	0.898
met391	0.999	0.996	1.002	0.489	0.898
met889	1.001	0.997	1.006	0.489	0.898
met824	1.001	0.999	1.002	0.49	0.898
met511	1.001	0.998	1.004	0.491	0.898
met816	1.001	0.999	1.003	0.491	0.898
met882	0.999	0.998	1.001	0.492	0.898
met903	0.999	0.995	1.002	0.492	0.898
met769	0.999	0.995	1.002	0.493	0.898
met842	0.999	0.997	1.002	0.493	0.898
met536	1	0.998	1.001	0.494	0.898
met52	1.002	0.997	1.006	0.498	0.898
met57	1.001	0.999	1.003	0.498	0.898
met339	1.001	0.999	1.002	0.498	0.898
met428	1.001	0.998	1.005	0.498	0.898
met597	0.999	0.998	1.001	0.499	0.898
met742	1.001	0.999	1.003	0.499	0.898
met931	1.001	0.998	1.004	0.501	0.898
met96	1.002	0.996	1.009	0.502	0.898
met968	1.001	0.999	1.003	0.502	0.898
met905	0.999	0.995	1.002	0.503	0.898
met670	1.001	0.999	1.002	0.504	0.898
met996	0.999	0.996	1.002	0.505	0.898
met455	0.998	0.994	1.003	0.508	0.9
met998	1.001	0.998	1.004	0.509	0.9
met285	0.999	0.996	1.002	0.514	0.904
met604	1	0.999	1.002	0.514	0.904
met887	0.999	0.996	1.002	0.514	0.904
met677	1.001	0.997	1.006	0.519	0.907
met473	1.001	0.998	1.004	0.521	0.907
met904	0.999	0.995	1.003	0.524	0.907
met149	0.998	0.991	1.005	0.525	0.907
met995	1	0.998	1.001	0.526	0.907
met167	1	0.999	1.002	0.528	0.907
met938	1.002	0.997	1.006	0.528	0.907
met81	1	0.999	1.002	0.529	0.907
met935	0.999	0.995	1.002	0.529	0.907
met1040	0.999	0.995	1.003	0.529	0.907
met690	1.001	0.997	1.005	0.531	0.907
met730	0.999	0.996	1.002	0.532	0.907
met787	1.001	0.998	1.005	0.533	0.907
met893	0.999	0.997	1.002	0.533	0.907
met170	1.002	0.996	1.007	0.534	0.907
met936	0.999	0.996	1.002	0.535	0.907
met800	0.999	0.998	1.001	0.537	0.908
met424	1	0.998	1.001	0.538	0.908
met246	1.001	0.998	1.004	0.539	0.908
met911	1.001	0.998	1.004	0.542	0.912
met772	0.999	0.996	1.002	0.543	0.912
met222	1.001	0.998	1.004	0.544	0.912
met134	0.999	0.994	1.003	0.546	0.912
met159	1.001	0.999	1.002	0.546	0.912
met993	0.999	0.996	1.002	0.549	0.913
met874	1.001	0.998	1.003	0.55	0.913
met779	1	0.999	1.002	0.551	0.913
met465	0.998	0.992	1.004	0.552	0.913
met901	1.001	0.997	1.005	0.553	0.913
met629	1	0.998	1.001	0.557	0.916
met644	1.001	0.998	1.004	0.557	0.916
met475	1.001	0.998	1.004	0.56	0.918
met1022	0.999	0.996	1.002	0.561	0.918
met77	1.001	0.998	1.004	0.564	0.921
met432	1.001	0.998	1.004	0.567	0.924
met233	1	0.999	1.001	0.57	0.929
met767	0.998	0.992	1.004	0.573	0.929
met713	0.999	0.995	1.003	0.574	0.929
met969	1.001	0.999	1.003	0.574	0.929
met622	1.001	0.998	1.003	0.576	0.93
met1037	0.999	0.995	1.003	0.58	0.933
met685	0.999	0.996	1.002	0.584	0.933
met439	1.001	0.996	1.006	0.585	0.933
met947	0.999	0.996	1.002	0.586	0.933
met279	0.999	0.996	1.003	0.588	0.933
met745	1.001	0.999	1.003	0.588	0.933
met832	0.999	0.995	1.003	0.588	0.933
met985	1	0.999	1.002	0.589	0.933
met538	0.999	0.995	1.003	0.591	0.933
met277	0.999	0.996	1.002	0.594	0.933
met541	1	0.998	1.001	0.595	0.933
met843	1.001	0.996	1.007	0.596	0.933
met202	1.001	0.998	1.004	0.597	0.933
met483	1.001	0.997	1.005	0.597	0.933
met524	1.001	0.998	1.003	0.597	0.933
met69	1.001	0.998	1.004	0.6	0.933
met883	1.002	0.995	1.009	0.601	0.933
met1009	0.999	0.996	1.002	0.601	0.933
met173	1.001	0.997	1.005	0.603	0.933
met76	0.999	0.997	1.002	0.605	0.933
met168	1.001	0.998	1.003	0.605	0.933
met229	1.001	0.998	1.004	0.605	0.933
met434	0.999	0.997	1.001	0.605	0.933
met924	1.001	0.998	1.003	0.614	0.945
met688	1	0.999	1.001	0.617	0.948
met43	1.001	0.998	1.003	0.619	0.949
met861	1	0.998	1.001	0.62	0.949
met489	1	0.999	1.002	0.625	0.952
met759	1	0.999	1.001	0.626	0.952
met596	1	0.999	1.002	0.628	0.952
met638	1	0.999	1.002	0.63	0.952
met834	1	0.999	1.001	0.632	0.952
met20	1.001	0.998	1.004	0.634	0.952
met994	1	0.998	1.001	0.635	0.952
met643	1.001	0.998	1.004	0.637	0.952
met771	1.001	0.998	1.004	0.637	0.952
met39	0.999	0.992	1.005	0.64	0.952
met329	1.001	0.998	1.003	0.642	0.952
met103	0.999	0.993	1.004	0.643	0.952
met204	1.001	0.997	1.005	0.643	0.952
met928	1.001	0.997	1.005	0.643	0.952
met821	1	0.997	1.002	0.646	0.952
met989	1	0.998	1.001	0.646	0.952
met73	1	0.998	1.001	0.647	0.952
met231	0.999	0.997	1.002	0.647	0.952
met326	1.001	0.997	1.005	0.649	0.952
met490	0.999	0.995	1.003	0.65	0.952
met917	0.999	0.995	1.003	0.65	0.952
met33	1.001	0.998	1.003	0.652	0.952
met146	0.998	0.991	1.006	0.653	0.952
met353	0.999	0.997	1.002	0.653	0.952
met11	0.999	0.997	1.002	0.654	0.952
met147	1.001	0.997	1.005	0.655	0.952
met153	0.999	0.996	1.002	0.658	0.952
met766	1.001	0.996	1.007	0.66	0.952
met981	1.001	0.998	1.003	0.661	0.952
met645	1.001	0.997	1.004	0.662	0.952
met478	1.001	0.997	1.005	0.663	0.952
met156	0.998	0.99	1.006	0.664	0.952
met460	0.999	0.997	1.002	0.664	0.952
met304	0.999	0.995	1.003	0.667	0.952
met404	1.001	0.998	1.003	0.668	0.952
met671	1.001	0.995	1.008	0.668	0.952
met684	1	0.999	1.001	0.668	0.952
met232	1	0.998	1.001	0.669	0.952
met728	1.001	0.995	1.008	0.669	0.952
met567	0.999	0.995	1.003	0.672	0.955
met988	0.999	0.996	1.002	0.674	0.955
met798	1	0.999	1.001	0.676	0.955
met784	1.001	0.997	1.004	0.678	0.955
met348	0.999	0.993	1.005	0.679	0.955
met417	1	0.998	1.001	0.686	0.955
met696	1.001	0.997	1.004	0.686	0.955
met322	0.999	0.994	1.004	0.687	0.955
met775	1.002	0.994	1.009	0.687	0.955
met972	1	0.999	1.001	0.687	0.955
met854	0.999	0.997	1.002	0.688	0.955
met349	1.001	0.996	1.006	0.689	0.955
met1045	1	0.999	1.002	0.689	0.955
met407	1.001	0.998	1.003	0.691	0.955
met648	1	0.997	1.002	0.691	0.955
met362	1	0.998	1.001	0.694	0.955
met1027	1	0.999	1.001	0.694	0.955
met28	0.999	0.996	1.002	0.695	0.955
met735	1	0.998	1.002	0.696	0.955
met369	1.001	0.998	1.003	0.697	0.955
met1008	0.999	0.996	1.003	0.697	0.955
met210	1	0.999	1.002	0.7	0.958
met876	1	0.997	1.002	0.704	0.96
met180	1.001	0.996	1.006	0.706	0.96
met468	1	0.999	1.002	0.709	0.96
met1034	0.999	0.995	1.003	0.711	0.96
met481	1	0.998	1.002	0.712	0.96
met24	0.999	0.996	1.003	0.713	0.96
met464	0.999	0.993	1.005	0.713	0.96
met818	0.999	0.992	1.006	0.713	0.96
met840	1.002	0.992	1.012	0.714	0.96
met380	0.999	0.996	1.003	0.715	0.96
met480	1	0.999	1.001	0.715	0.96
met427	1	0.999	1.002	0.717	0.96
met21	0.999	0.997	1.002	0.719	0.96
met860	1.001	0.997	1.004	0.719	0.96
met678	1.001	0.997	1.004	0.721	0.961
met687	1	0.998	1.002	0.721	0.961
met441	1	0.998	1.003	0.725	0.964
met219	1.001	0.995	1.008	0.728	0.964
met249	1	0.997	1.002	0.73	0.964
met656	1	0.998	1.001	0.73	0.964
met896	1.001	0.995	1.008	0.73	0.964
met155	1.001	0.995	1.008	0.732	0.964
met130	0.999	0.996	1.003	0.733	0.964
met230	0.999	0.995	1.003	0.736	0.965
met1031	1	0.999	1.002	0.736	0.965
met359	0.999	0.993	1.005	0.739	0.965
met927	0.999	0.995	1.004	0.739	0.965
met9	1	0.998	1.002	0.742	0.965
met90	0.999	0.995	1.004	0.743	0.965
met217	1	0.999	1.001	0.743	0.965
met655	1	0.999	1.002	0.743	0.965
met617	1.001	0.997	1.004	0.744	0.965
met997	1	0.998	1.002	0.745	0.965
met951	1.001	0.997	1.004	0.747	0.965
met956	1	0.999	1.001	0.748	0.965
met916	1	0.997	1.002	0.751	0.967
met418	1	0.999	1.001	0.752	0.967
met754	1.001	0.996	1.005	0.754	0.968
met78	1	0.998	1.003	0.756	0.968
met949	1.001	0.997	1.005	0.756	0.968
met788	1	0.999	1.001	0.758	0.968
met311	0.999	0.991	1.007	0.76	0.968
met397	1	0.997	1.002	0.761	0.968
met1036	1	0.998	1.003	0.761	0.968
met138	1	0.996	1.003	0.765	0.968
met895	1	0.998	1.003	0.765	0.968
met791	1	0.999	1.001	0.766	0.968
met813	1	0.997	1.002	0.768	0.968
met148	1	0.998	1.001	0.769	0.968
met662	1	0.997	1.002	0.77	0.968
met672	1.001	0.995	1.006	0.772	0.968
met702	1	0.997	1.002	0.774	0.968
met423	1	0.999	1.001	0.778	0.968
met44	1	0.998	1.003	0.779	0.968
met256	1	0.999	1.002	0.78	0.968
met855	1.001	0.995	1.006	0.78	0.968
met335	1	0.999	1.001	0.781	0.968
met583	1	0.998	1.003	0.781	0.968
met980	0.999	0.991	1.006	0.782	0.968
met553	1.002	0.991	1.012	0.784	0.968
met992	1.001	0.995	1.007	0.784	0.968
met906	1	0.999	1.001	0.785	0.968
met550	1	0.999	1.002	0.786	0.968
met272	1	0.998	1.003	0.787	0.968
met695	1.001	0.992	1.011	0.787	0.968
met193	1	0.997	1.003	0.789	0.968
met546	1	0.997	1.004	0.79	0.968
met817	1	0.996	1.003	0.793	0.971
met453	1	0.999	1.001	0.794	0.971
met373	1	0.997	1.004	0.797	0.971
met764	1	0.996	1.003	0.797	0.971
met315	1	0.999	1.002	0.799	0.972
met796	1	0.999	1.001	0.8	0.972
met111	1.001	0.996	1.005	0.801	0.972
met955	1.001	0.997	1.004	0.803	0.973
met897	1	0.997	1.003	0.806	0.975
met239	1	0.997	1.004	0.81	0.975
met334	1	0.998	1.003	0.812	0.975
met531	1	0.998	1.002	0.812	0.975
met514	1	0.998	1.002	0.818	0.975
met726	0.999	0.994	1.004	0.818	0.975
met384	1	0.997	1.004	0.821	0.975
met316	1.001	0.995	1.006	0.822	0.975
met578	1	0.998	1.003	0.822	0.975
met491	1	0.998	1.003	0.823	0.975
met979	1	0.997	1.004	0.823	0.975
met653	1	0.999	1.001	0.826	0.975
met977	1	0.999	1.002	0.826	0.975
met943	1	0.997	1.003	0.827	0.975
met708	1	0.996	1.003	0.829	0.975
met849	1	0.997	1.003	0.83	0.975
met22	1	0.997	1.002	0.831	0.975
met387	1	0.997	1.004	0.832	0.975
met598	1	0.998	1.002	0.833	0.975
met908	0.999	0.993	1.006	0.834	0.975
met673	0.999	0.993	1.005	0.835	0.975
met964	1	0.996	1.005	0.835	0.975
met125	1.001	0.995	1.006	0.836	0.975
met248	1	0.998	1.002	0.838	0.975
met278	1	0.997	1.002	0.839	0.975
met658	1	0.998	1.002	0.84	0.975
met136	1	0.997	1.003	0.843	0.975
met294	1	0.997	1.003	0.843	0.975
met308	1	0.995	1.004	0.843	0.975
met41	1	0.997	1.002	0.844	0.975
met999	1	0.998	1.002	0.844	0.975
met137	1	0.996	1.004	0.847	0.975
met1006	1	0.997	1.003	0.848	0.975
met554	1	0.997	1.004	0.849	0.975
met301	1	0.997	1.002	0.851	0.975
met66	1	0.998	1.002	0.852	0.975
met296	1	0.998	1.002	0.852	0.975
met703	1	0.996	1.003	0.852	0.975
met151	1	0.999	1.001	0.854	0.975
met579	0.999	0.993	1.006	0.856	0.975
met67	1	0.998	1.002	0.857	0.975
met605	1	0.999	1.001	0.861	0.975
met99	1	0.998	1.002	0.862	0.975
met587	1	0.995	1.004	0.862	0.975
met870	1	0.996	1.004	0.862	0.975
met300	1	0.999	1.001	0.865	0.975
met252	1	0.997	1.004	0.866	0.975
met381	1	0.997	1.003	0.867	0.975
met444	1	0.995	1.004	0.868	0.975
met332	1	0.996	1.005	0.869	0.975
met447	1	0.998	1.003	0.87	0.975
met1043	1	0.999	1.001	0.87	0.975
met707	1	0.997	1.002	0.871	0.975
met545	1	0.997	1.003	0.872	0.975
met421	1	0.999	1.001	0.873	0.975
met462	1	0.994	1.005	0.876	0.975
met789	1.001	0.993	1.008	0.876	0.975
met852	1	0.994	1.005	0.877	0.975
met755	1	0.996	1.005	0.878	0.975
met71	1	0.995	1.006	0.879	0.975
met85	1	0.994	1.005	0.88	0.975
met521	1	0.997	1.004	0.888	0.981
met382	1	0.997	1.003	0.889	0.981
met112	1	0.999	1.001	0.89	0.981
met641	1	0.996	1.005	0.892	0.982
met786	1	0.994	1.006	0.895	0.985
met930	1	0.998	1.002	0.899	0.987
met79	1	0.999	1.001	0.9	0.987
met446	1	0.996	1.004	0.905	0.988
met127	1	0.997	1.004	0.907	0.988
met302	1	0.998	1.002	0.909	0.988
met261	1	0.997	1.003	0.913	0.988
met877	1	0.994	1.006	0.913	0.988
met188	1	0.999	1.002	0.914	0.988
met777	1	0.999	1.001	0.914	0.988
met201	1	0.996	1.003	0.915	0.988
met273	1	0.998	1.002	0.915	0.988
met722	1	0.998	1.002	0.915	0.988
met266	1	0.998	1.001	0.916	0.988
met869	1	0.991	1.008	0.917	0.988
met1033	1	0.997	1.003	0.917	0.988
met126	1	0.997	1.003	0.92	0.99
met624	1	0.996	1.005	0.923	0.992
met226	1	0.997	1.003	0.926	0.992
met599	1	0.997	1.003	0.93	0.992
met386	1	0.997	1.002	0.931	0.992
met132	1	0.993	1.007	0.932	0.992
met749	1	0.997	1.004	0.932	0.992
met923	1	0.994	1.007	0.932	0.992
met270	1	0.998	1.002	0.934	0.992
met64	1	0.997	1.003	0.937	0.992
met562	1	0.998	1.003	0.937	0.992
met540	1	0.999	1.002	0.938	0.992
met117	1	0.997	1.002	0.94	0.992
met683	1	0.996	1.004	0.94	0.992
met48	1	0.996	1.003	0.941	0.992
met698	1	0.997	1.003	0.943	0.992
met963	1	0.996	1.004	0.943	0.992
met61	1	0.997	1.002	0.945	0.992
met241	1	0.996	1.004	0.947	0.992
met712	1	0.997	1.003	0.947	0.992
met512	1	0.994	1.006	0.948	0.992
met549	1	0.998	1.003	0.948	0.992
met365	1	0.997	1.003	0.954	0.995
met171	1	0.996	1.004	0.96	0.995
met271	1	0.996	1.004	0.961	0.995
met570	1	0.998	1.003	0.961	0.995
met614	1	0.999	1.001	0.962	0.995
met705	1	0.998	1.002	0.962	0.995
met1028	1	0.993	1.008	0.962	0.995
met303	1	0.997	1.003	0.963	0.995
met458	1	0.995	1.004	0.969	0.995
met257	1	0.998	1.003	0.971	0.995
met627	1	0.998	1.002	0.972	0.995
met225	1	0.998	1.002	0.973	0.995
met467	1	0.995	1.005	0.973	0.995
met181	1	0.999	1.001	0.98	0.995
met664	1	0.999	1.001	0.98	0.995
met192	1	0.994	1.006	0.982	0.995
met651	1	0.998	1.002	0.982	0.995
met967	1	0.997	1.003	0.982	0.995
met944	1	0.998	1.002	0.983	0.995
met95	1	0.997	1.003	0.984	0.995
met510	1	0.999	1.001	0.986	0.995
met556	1	0.998	1.002	0.986	0.995
met194	1	0.995	1.005	0.989	0.995
met548	1	0.999	1.001	0.989	0.995
met292	1	0.993	1.007	0.99	0.995
met23	1	0.997	1.003	0.991	0.995
met413	1	0.998	1.002	0.991	0.995
met529	1	0.997	1.003	0.991	0.995
met801	1	0.999	1.001	0.991	0.995
met912	1	0.998	1.002	0.992	0.995
met734	1	0.996	1.004	0.993	0.995
met886	1	0.995	1.005	0.993	0.995
met919	1	0.998	1.002	0.993	0.995
met328	1	0.999	1.001	0.994	0.995
met88	1	0.998	1.002	0.995	0.995

## Sheet: FPMP
Metabolite pattern	estimate	conf.low	conf.high	p.value	p.fdr
PC6	1.018	1.002	1.035	0.032	0.597
PC4	1.022	1.001	1.043	0.039	0.597
PC1	1.001	1	1.001	0.049	0.597
PC32	0.992	0.984	1.001	0.071	0.597
PC5	1.014	0.996	1.033	0.119	0.597
PC7	0.988	0.972	1.003	0.119	0.597
PC9	1.011	0.997	1.026	0.128	0.597
PC13	1.01	0.997	1.023	0.129	0.597
PC27	1.006	0.997	1.016	0.173	0.667
PC24	0.993	0.984	1.003	0.18	0.667
PC25	1.006	0.996	1.015	0.223	0.704
PC26	1.005	0.996	1.014	0.29	0.704
PC8	1.007	0.993	1.022	0.306	0.704
PC33	1.004	0.996	1.012	0.306	0.704
PC2	1.011	0.988	1.035	0.332	0.704
PC17	0.995	0.984	1.006	0.336	0.704
PC28	1.004	0.995	1.014	0.336	0.704
PC14	0.994	0.982	1.007	0.349	0.704
PC23	1.005	0.995	1.015	0.371	0.704
PC12	1.006	0.993	1.019	0.381	0.704
PC31	1.004	0.995	1.012	0.411	0.724
PC35	1.003	0.995	1.011	0.442	0.744
PC20	1.003	0.993	1.014	0.519	0.803
PC30	0.997	0.989	1.006	0.521	0.803
PC3	0.994	0.972	1.017	0.611	0.88
PC21	1.003	0.992	1.013	0.618	0.88
PC18	1.002	0.992	1.013	0.706	0.899
PC36	0.999	0.991	1.007	0.741	0.899
PC11	1.002	0.989	1.015	0.747	0.899
PC29	1.001	0.993	1.01	0.762	0.899
PC16	1.002	0.991	1.013	0.767	0.899
PC19	0.998	0.988	1.009	0.781	0.899
PC10	0.998	0.984	1.012	0.802	0.899
PC34	1.001	0.993	1.009	0.871	0.941
PC22	0.999	0.989	1.01	0.89	0.941
PC15	1	0.989	1.012	0.964	0.98
PC37	1	0.992	1.008	0.98	0.98

## Sheet: FPSM
met	estimate	conf.low	conf.high	p.value	p.fdr
met686	1.003	1.001	1.004	0	0.06
met104	1.003	1.001	1.004	0.001	0.21
met237	1.003	1.001	1.004	0.001	0.21
met905	1.005	1.002	1.009	0.001	0.223
met278	1.004	1.001	1.006	0.002	0.223
met332	0.995	0.991	0.998	0.002	0.223
met1019	1.005	1.002	1.008	0.002	0.223
met831	1.004	1.002	1.007	0.003	0.223
met832	1.004	1.002	1.007	0.003	0.223
met1041	1.004	1.001	1.006	0.003	0.223
met825	1.007	1.002	1.011	0.004	0.241
met826	1.007	1.002	1.011	0.004	0.241
met994	1.002	1	1.003	0.006	0.348
met274	1.003	1.001	1.005	0.007	0.375
met277	1.004	1.001	1.006	0.007	0.375
met597	0.998	0.996	0.999	0.008	0.402
met222	1.003	1.001	1.006	0.009	0.402
met660	1.006	1.001	1.011	0.01	0.402
met989	1.002	1	1.003	0.01	0.402
met630	1.006	1.001	1.011	0.011	0.402
met684	1.001	1	1.002	0.011	0.402
met542	1.009	1.002	1.017	0.012	0.402
met471	1.007	1.001	1.012	0.013	0.402
met781	0.998	0.997	1	0.013	0.402
met73	0.998	0.997	1	0.014	0.402
met973	0.999	0.998	1	0.014	0.402
met1033	1.004	1.001	1.007	0.014	0.402
met719	0.998	0.997	1	0.015	0.402
met114	1.002	1	1.004	0.016	0.434
met22	1.003	1.001	1.005	0.017	0.434
met117	1.003	1.001	1.006	0.018	0.434
met506	1.004	1.001	1.007	0.019	0.434
met67	0.998	0.997	1	0.02	0.434
met563	1.007	1.001	1.013	0.02	0.434
met675	1.008	1.001	1.014	0.02	0.434
met52	1.005	1.001	1.009	0.021	0.434
met565	1.009	1.001	1.016	0.021	0.434
met729	1.002	1	1.004	0.022	0.434
met995	1.001	1	1.002	0.022	0.434
met517	1.002	1	1.004	0.025	0.482
met158	1.002	1	1.004	0.026	0.482
met791	1.002	1	1.003	0.027	0.482
met21	1.004	1	1.007	0.03	0.482
met566	0.996	0.993	1	0.03	0.482
met18	0.997	0.994	1	0.031	0.482
met265	0.999	0.998	1	0.032	0.482
met623	0.996	0.992	1	0.032	0.482
met33	0.998	0.996	1	0.033	0.482
met273	0.998	0.996	1	0.033	0.482
met527	1.005	1	1.01	0.033	0.482
met661	0.996	0.992	1	0.033	0.482
met1043	1.001	1	1.002	0.033	0.482
met779	0.999	0.997	1	0.035	0.482
met571	1.001	1	1.003	0.036	0.482
met181	1.001	1	1.002	0.037	0.482
met502	1.001	1	1.003	0.037	0.482
met730	0.997	0.994	1	0.037	0.482
met363	0.998	0.996	1	0.038	0.482
met536	1.001	1	1.002	0.038	0.482
met385	0.997	0.994	1	0.039	0.482
met605	0.999	0.998	1	0.039	0.482
met426	1.002	1	1.004	0.04	0.482
met659	0.998	0.996	1	0.04	0.482
met687	1.002	1	1.003	0.04	0.482
met758	1.002	1	1.004	0.04	0.482
met718	0.998	0.997	1	0.042	0.49
met266	0.998	0.997	1	0.043	0.49
met423	1.001	1	1.002	0.043	0.49
met738	1.002	1	1.004	0.044	0.492
met955	0.996	0.993	1	0.044	0.49
met889	0.996	0.993	1	0.047	0.515
met985	0.999	0.997	1	0.048	0.519
met643	1.003	1	1.006	0.051	0.542
met550	1.001	1	1.002	0.053	0.549
met564	0.997	0.994	1	0.053	0.549
met678	1.003	1	1.007	0.054	0.549
met649	0.997	0.994	1	0.055	0.555
met712	1.003	1	1.006	0.056	0.557
met457	0.996	0.992	1	0.057	0.557
met48	1.003	1	1.006	0.059	0.567
met279	1.003	1	1.006	0.059	0.567
met433	1	0.999	1	0.062	0.589
met596	1.002	1	1.004	0.064	0.593
met874	1.002	1	1.005	0.065	0.593
met7	0.997	0.995	1	0.066	0.593
met148	1.002	1	1.003	0.066	0.593
met1003	1.002	1	1.004	0.067	0.593
met171	1.003	1	1.006	0.07	0.596
met479	1.004	1	1.008	0.07	0.596
met823	1.003	1	1.006	0.07	0.596
met665	0.999	0.997	1	0.071	0.596
met933	1.002	1	1.005	0.071	0.596
met352	0.998	0.995	1	0.072	0.596
met44	0.998	0.995	1	0.074	0.596
met409	1.003	1	1.007	0.075	0.596
met694	0.997	0.994	1	0.075	0.596
met19	0.998	0.995	1	0.076	0.596
met115	1.002	1	1.005	0.077	0.596
met316	1.005	0.999	1.011	0.077	0.596
met629	0.999	0.998	1	0.077	0.596
met739	0.998	0.996	1	0.079	0.604
met240	1.001	1	1.002	0.08	0.605
met528	0.997	0.994	1	0.08	0.605
met28	1.002	1	1.004	0.083	0.611
met245	1.003	1	1.006	0.083	0.611
met440	0.996	0.991	1.001	0.084	0.611
met737	0.998	0.996	1	0.085	0.611
met451	0.999	0.998	1	0.086	0.611
met100	0.998	0.995	1	0.087	0.611
met516	1.002	1	1.003	0.087	0.611
met798	1.001	1	1.002	0.087	0.611
met543	0.998	0.996	1	0.09	0.614
met427	1.002	1	1.004	0.091	0.614
met551	1.004	0.999	1.009	0.091	0.614
met621	1.001	1	1.003	0.091	0.614
met312	0.999	0.998	1	0.092	0.614
met247	0.997	0.994	1.001	0.095	0.615
met335	1.001	1	1.002	0.095	0.615
met766	0.996	0.99	1.001	0.095	0.615
met323	1.001	1	1.001	0.096	0.615
met349	0.996	0.992	1.001	0.096	0.615
met526	0.998	0.995	1	0.097	0.615
met287	0.997	0.993	1.001	0.1	0.62
met69	1.002	1	1.004	0.102	0.62
met604	0.999	0.997	1	0.102	0.62
met941	0.997	0.994	1.001	0.102	0.62
met978	1.002	1	1.004	0.103	0.62
met156	1.006	0.999	1.013	0.104	0.62
met205	0.997	0.994	1.001	0.104	0.62
met837	1.005	0.999	1.012	0.104	0.62
met1027	1.001	1	1.002	0.105	0.62
met180	1.004	0.999	1.009	0.106	0.62
met507	1.002	1	1.004	0.106	0.62
met271	1.003	0.999	1.007	0.109	0.626
met339	0.999	0.997	1	0.11	0.626
met655	0.999	0.997	1	0.111	0.626
met340	0.998	0.996	1	0.112	0.626
met789	0.995	0.988	1.001	0.112	0.626
met762	0.996	0.991	1.001	0.113	0.626
met231	0.998	0.995	1.001	0.114	0.626
met503	1.005	0.999	1.01	0.114	0.626
met480	0.999	0.998	1	0.115	0.626
met676	0.998	0.997	1	0.115	0.626
met519	1.001	1	1.003	0.118	0.637
met126	1.002	1	1.004	0.12	0.643
met421	1.001	1	1.002	0.122	0.643
met959	1.001	1	1.002	0.122	0.643
met936	1.002	0.999	1.005	0.123	0.643
met229	0.998	0.996	1.001	0.125	0.648
met601	0.999	0.997	1	0.125	0.648
met930	0.998	0.996	1	0.127	0.655
met465	0.995	0.989	1.001	0.13	0.659
met483	1.002	0.999	1.006	0.131	0.659
met829	1.003	0.999	1.007	0.131	0.659
met438	0.997	0.992	1.001	0.132	0.661
met154	1.006	0.998	1.015	0.133	0.661
met622	0.999	0.997	1	0.134	0.661
met188	1.001	1	1.002	0.136	0.667
met364	1.003	0.999	1.006	0.137	0.667
met37	0.998	0.995	1.001	0.138	0.667
met595	0.999	0.997	1	0.138	0.667
met778	0.998	0.995	1.001	0.14	0.672
met194	0.997	0.994	1.001	0.142	0.673
met541	0.999	0.998	1	0.143	0.673
met940	1.002	0.999	1.006	0.143	0.673
met446	0.998	0.994	1.001	0.144	0.675
met407	1.002	0.999	1.004	0.146	0.677
met285	1.002	0.999	1.005	0.147	0.677
met449	0.998	0.996	1.001	0.148	0.681
met9	1.002	0.999	1.004	0.149	0.681
met125	0.997	0.992	1.001	0.151	0.685
met417	1.001	1	1.002	0.16	0.711
met353	0.998	0.996	1.001	0.161	0.711
met338	1.002	0.999	1.004	0.162	0.711
met845	1.002	0.999	1.004	0.163	0.711
met369	0.998	0.995	1.001	0.166	0.711
met608	0.999	0.997	1.001	0.166	0.711
met445	0.997	0.993	1.001	0.167	0.711
met912	1.002	0.999	1.005	0.167	0.711
met477	0.998	0.995	1.001	0.168	0.711
met288	1.001	0.999	1.003	0.169	0.711
met474	0.997	0.994	1.001	0.169	0.711
met206	0.998	0.994	1.001	0.17	0.711
met176	0.997	0.993	1.001	0.172	0.711
met743	0.999	0.998	1	0.173	0.711
met996	0.998	0.996	1.001	0.173	0.711
met734	1.002	0.999	1.006	0.175	0.711
met468	1.001	0.999	1.004	0.176	0.711
met315	0.999	0.998	1	0.179	0.711
met748	1.004	0.998	1.01	0.18	0.711
met116	0.999	0.997	1.001	0.181	0.711
met380	1.002	0.999	1.005	0.181	0.711
met866	1.001	0.999	1.004	0.181	0.711
met587	1.003	0.999	1.007	0.182	0.711
met250	0.998	0.995	1.001	0.183	0.711
met810	1.001	0.999	1.003	0.183	0.711
met993	1.001	0.999	1.003	0.184	0.711
met841	1.005	0.998	1.011	0.185	0.711
met64	1.002	0.999	1.004	0.187	0.711
met514	1.001	0.999	1.003	0.187	0.711
met840	1.005	0.998	1.011	0.187	0.711
met216	1.001	0.999	1.003	0.188	0.711
met895	1.001	0.999	1.003	0.191	0.711
met518	1.001	1	1.002	0.192	0.711
met15	0.997	0.993	1.001	0.193	0.711
met223	0.998	0.996	1.001	0.194	0.711
met1009	1.002	0.999	1.005	0.194	0.711
met497	1	1	1.001	0.195	0.711
met472	0.999	0.998	1.001	0.196	0.711
met579	1.003	0.998	1.009	0.196	0.711
met585	0.999	0.999	1	0.196	0.711
met276	1.002	0.999	1.005	0.197	0.711
met928	1.002	0.999	1.005	0.198	0.711
met820	1.001	0.999	1.003	0.199	0.711
met711	1.002	0.999	1.004	0.2	0.711
met782	1.002	0.999	1.004	0.2	0.711
met603	1.001	0.999	1.002	0.201	0.711
met927	1.002	0.999	1.005	0.201	0.711
met96	0.996	0.99	1.002	0.205	0.711
met890	0.998	0.996	1.001	0.206	0.711
met412	1.003	0.998	1.007	0.207	0.711
met956	0.999	0.998	1	0.208	0.711
met102	0.999	0.998	1	0.209	0.711
met458	0.997	0.993	1.002	0.209	0.711
met482	0.998	0.994	1.001	0.209	0.711
met150	1.001	1	1.002	0.21	0.711
met201	1.004	0.998	1.011	0.21	0.711
met924	0.998	0.996	1.001	0.21	0.711
met947	0.998	0.994	1.001	0.21	0.711
met6	0.999	0.997	1.001	0.212	0.711
met302	1.001	0.999	1.003	0.213	0.711
met740	1.001	1	1.002	0.213	0.711
met45	0.998	0.994	1.001	0.214	0.711
met284	0.998	0.995	1.001	0.216	0.711
met590	0.999	0.999	1	0.216	0.711
met36	1.001	0.999	1.003	0.217	0.711
met986	1.003	0.998	1.007	0.217	0.711
met689	0.999	0.998	1.001	0.219	0.714
met846	1.001	0.999	1.003	0.221	0.717
met448	1.001	0.999	1.002	0.224	0.723
met112	1.001	0.999	1.003	0.225	0.723
met70	1.001	0.999	1.003	0.227	0.728
met295	0.999	0.998	1.001	0.229	0.731
met420	1.001	0.999	1.002	0.232	0.737
met424	0.999	0.997	1.001	0.238	0.752
met462	0.997	0.992	1.002	0.241	0.754
met515	1.002	0.999	1.004	0.242	0.754
met817	1.002	0.999	1.005	0.242	0.754
met916	1.002	0.998	1.006	0.244	0.754
met624	1.002	0.998	1.007	0.245	0.754
met391	0.999	0.996	1.001	0.246	0.754
met545	0.998	0.995	1.001	0.248	0.754
met618	0.999	0.996	1.001	0.248	0.754
met294	0.999	0.996	1.001	0.249	0.754
met444	0.998	0.994	1.002	0.249	0.754
met387	1.002	0.998	1.006	0.251	0.754
met969	0.999	0.997	1.001	0.251	0.754
met736	0.999	0.996	1.001	0.252	0.754
met761	0.997	0.991	1.002	0.256	0.754
met549	1.001	0.999	1.003	0.258	0.754
met439	0.997	0.993	1.002	0.259	0.754
met47	0.998	0.995	1.001	0.26	0.754
met60	1.003	0.998	1.009	0.26	0.754
met434	0.999	0.997	1.001	0.26	0.754
met71	0.997	0.991	1.002	0.261	0.754
met34	1.003	0.998	1.009	0.262	0.754
met151	1.001	1	1.002	0.262	0.754
met830	0.997	0.992	1.002	0.262	0.754
met261	0.998	0.995	1.001	0.263	0.754
met345	1.001	0.999	1.003	0.263	0.754
met173	0.998	0.996	1.001	0.264	0.754
met702	1.002	0.999	1.005	0.264	0.754
met991	0.998	0.995	1.002	0.265	0.755
met522	1.001	1	1.001	0.267	0.755
met662	0.999	0.996	1.001	0.268	0.755
met133	1.001	0.999	1.003	0.269	0.755
met793	0.999	0.998	1.001	0.269	0.755
met257	0.999	0.996	1.001	0.272	0.755
met211	1.001	1	1.001	0.273	0.755
met879	1.004	0.997	1.01	0.274	0.755
met282	1.003	0.998	1.009	0.276	0.755
met404	0.999	0.996	1.001	0.277	0.755
met74	1.002	0.999	1.005	0.278	0.755
met386	0.999	0.996	1.001	0.278	0.755
met122	0.999	0.998	1.001	0.279	0.755
met679	1.002	0.998	1.006	0.279	0.755
met235	1.001	0.999	1.004	0.28	0.755
met343	0.997	0.992	1.002	0.28	0.755
met744	0.998	0.994	1.002	0.281	0.755
met473	0.999	0.996	1.001	0.282	0.755
met314	1	1	1.001	0.285	0.756
met645	1.002	0.999	1.005	0.285	0.756
met305	0.999	0.997	1.001	0.286	0.756
met520	0.998	0.996	1.001	0.286	0.756
met583	1.001	0.999	1.004	0.287	0.756
met393	1	1	1.001	0.29	0.76
met904	1.002	0.998	1.005	0.299	0.774
met554	0.998	0.994	1.002	0.301	0.774
met327	0.998	0.995	1.001	0.303	0.774
met354	1.001	0.999	1.004	0.304	0.774
met241	1.002	0.998	1.006	0.305	0.774
met964	0.998	0.994	1.002	0.305	0.774
met970	1.001	0.999	1.004	0.305	0.774
met611	1	0.999	1	0.308	0.774
met246	1.002	0.998	1.005	0.309	0.774
met269	0.999	0.998	1.001	0.309	0.774
met1022	0.998	0.995	1.002	0.309	0.774
met368	0.999	0.996	1.001	0.31	0.774
met651	0.999	0.997	1.001	0.312	0.774
met800	0.999	0.997	1.001	0.313	0.774
met816	0.999	0.997	1.001	0.314	0.774
met186	1.003	0.997	1.009	0.315	0.774
met984	1.001	0.999	1.004	0.315	0.774
met59	1.002	0.998	1.005	0.316	0.774
met489	0.999	0.998	1.001	0.32	0.774
met644	1.001	0.999	1.004	0.321	0.774
met704	1.001	0.999	1.003	0.321	0.774
met997	1.001	0.999	1.003	0.321	0.774
met418	1.001	0.999	1.003	0.322	0.774
met699	1.002	0.998	1.005	0.322	0.774
met701	1.001	0.999	1.004	0.322	0.774
met876	1.002	0.998	1.005	0.322	0.774
met888	1.001	0.999	1.004	0.322	0.774
met91	0.999	0.998	1.001	0.328	0.784
met432	1.002	0.998	1.005	0.331	0.784
met756	1	0.999	1	0.331	0.784
met1001	1.001	0.999	1.004	0.332	0.784
met184	1.001	0.999	1.002	0.333	0.784
met925	1.001	0.999	1.003	0.333	0.784
met169	1.002	0.998	1.007	0.334	0.784
met225	0.999	0.998	1.001	0.336	0.788
met578	1.001	0.999	1.003	0.338	0.79
met66	0.999	0.998	1.001	0.339	0.79
met575	1.001	0.999	1.002	0.34	0.79
met852	1.002	0.997	1.008	0.343	0.792
met58	0.999	0.996	1.001	0.344	0.792
met32	1.001	0.999	1.002	0.345	0.792
met215	0.999	0.997	1.001	0.345	0.792
met422	1.001	0.999	1.002	0.346	0.792
met673	1.003	0.997	1.008	0.348	0.793
met193	1.002	0.998	1.005	0.349	0.793
met788	1	0.999	1.002	0.349	0.793
met735	0.999	0.997	1.001	0.353	0.8
met82	1.001	0.998	1.005	0.356	0.8
met771	0.999	0.996	1.001	0.356	0.8
met818	0.997	0.99	1.004	0.357	0.8
met256	1	0.999	1.001	0.358	0.8
met43	0.999	0.996	1.001	0.36	0.801
met750	1.001	0.999	1.003	0.36	0.801
met191	1.003	0.997	1.008	0.364	0.801
met301	1.001	0.999	1.003	0.364	0.801
met935	0.999	0.995	1.002	0.365	0.801
met165	0.997	0.991	1.003	0.366	0.801
met784	0.998	0.995	1.002	0.371	0.801
met892	1.002	0.998	1.005	0.372	0.801
met540	0.999	0.998	1.001	0.374	0.801
met568	0.999	0.997	1.001	0.374	0.801
met360	1.001	0.998	1.004	0.376	0.801
met397	1.001	0.998	1.005	0.378	0.801
met121	1.001	0.999	1.002	0.379	0.801
met648	1.001	0.999	1.003	0.379	0.801
met589	1.002	0.998	1.005	0.38	0.801
met951	0.999	0.995	1.002	0.38	0.801
met869	0.997	0.989	1.004	0.381	0.801
met535	1	0.999	1.001	0.382	0.801
met860	0.999	0.996	1.001	0.382	0.801
met658	1.001	0.999	1.002	0.384	0.801
met1015	1.001	0.999	1.002	0.384	0.801
met146	0.997	0.99	1.004	0.385	0.801
met405	0.999	0.997	1.001	0.385	0.801
met456	0.998	0.993	1.003	0.385	0.801
met612	0.999	0.998	1.001	0.385	0.801
met656	1	0.998	1.001	0.385	0.801
met453	1.001	0.999	1.003	0.387	0.801
met950	1.001	0.999	1.004	0.388	0.801
met1045	0.999	0.998	1.001	0.388	0.801
met212	1.001	0.999	1.002	0.391	0.805
met903	0.998	0.994	1.002	0.393	0.807
met697	1.002	0.997	1.007	0.397	0.811
met720	0.999	0.998	1.001	0.398	0.811
met390	1.002	0.998	1.006	0.4	0.811
met862	0.999	0.997	1.001	0.4	0.811
met708	1.001	0.998	1.004	0.401	0.811
met944	1.001	0.998	1.004	0.401	0.811
met370	0.999	0.996	1.002	0.405	0.816
met166	1.002	0.997	1.008	0.406	0.817
met365	0.999	0.996	1.002	0.408	0.817
met574	1.001	0.998	1.004	0.411	0.821
met490	0.999	0.995	1.002	0.412	0.822
met813	0.999	0.997	1.001	0.415	0.825
met492	1.001	0.998	1.005	0.419	0.827
met593	1	0.999	1.001	0.419	0.827
met109	1.002	0.998	1.006	0.42	0.827
met972	1	0.999	1.001	0.42	0.827
met726	0.998	0.992	1.003	0.422	0.829
met606	1.001	0.999	1.002	0.423	0.829
met797	1.001	0.999	1.002	0.425	0.831
met142	1.001	0.999	1.002	0.427	0.833
met976	1	0.998	1.001	0.429	0.833
met926	0.999	0.996	1.002	0.433	0.838
met794	1.001	0.999	1.003	0.434	0.838
met801	1	0.999	1.001	0.434	0.838
met361	1	0.999	1.001	0.436	0.838
met901	1.001	0.998	1.004	0.436	0.838
met1028	1.003	0.996	1.01	0.44	0.843
met894	1.001	0.999	1.003	0.442	0.845
met900	1.001	0.998	1.004	0.444	0.845
met227	1	0.999	1.002	0.447	0.845
met198	0.998	0.994	1.003	0.451	0.845
met29	1.001	0.999	1.003	0.453	0.845
met220	0.999	0.998	1.001	0.454	0.845
met641	1.002	0.998	1.006	0.455	0.845
met1030	0.999	0.997	1.001	0.455	0.845
met110	1.001	0.999	1.003	0.457	0.845
met584	1	0.998	1.001	0.458	0.845
met12	1.001	0.999	1.002	0.46	0.845
met56	1.001	0.999	1.003	0.46	0.845
met192	1.002	0.997	1.007	0.461	0.845
met886	1.001	0.998	1.006	0.461	0.845
met93	1.001	0.999	1.002	0.463	0.845
met262	0.999	0.998	1.001	0.463	0.845
met311	0.997	0.991	1.004	0.463	0.845
met307	1	0.999	1.001	0.464	0.845
met452	0.999	0.998	1.001	0.464	0.845
met999	0.999	0.997	1.002	0.464	0.845
met653	1.001	0.999	1.002	0.466	0.845
met982	0.999	0.995	1.002	0.468	0.845
met491	0.999	0.997	1.001	0.47	0.845
met31	1.001	0.998	1.005	0.471	0.845
met326	0.998	0.993	1.003	0.472	0.845
met759	1	0.998	1.001	0.476	0.845
met670	1.001	0.999	1.002	0.479	0.845
met635	1.001	0.999	1.002	0.481	0.845
met907	1	0.999	1.002	0.483	0.845
met213	1.001	0.999	1.002	0.484	0.845
met372	0.999	0.996	1.002	0.484	0.845
met977	1.001	0.999	1.002	0.485	0.845
met577	0.999	0.998	1.001	0.486	0.845
met244	1.001	0.998	1.004	0.487	0.845
met252	1.001	0.998	1.005	0.487	0.845
met1023	1.001	0.998	1.005	0.487	0.845
met264	1.001	0.999	1.002	0.488	0.845
met620	1	0.999	1.001	0.488	0.845
met53	1.001	0.998	1.004	0.49	0.845
met187	0.999	0.997	1.001	0.492	0.845
met553	1.003	0.994	1.013	0.492	0.845
met101	0.999	0.997	1.001	0.493	0.845
met270	0.999	0.998	1.001	0.494	0.845
met878	0.998	0.991	1.004	0.497	0.845
met108	1	0.998	1.001	0.498	0.845
met937	1.001	0.998	1.004	0.499	0.845
met488	1.002	0.996	1.008	0.5	0.845
met508	1.001	0.999	1.003	0.5	0.845
met827	1.001	0.998	1.005	0.5	0.845
met81	1.001	0.999	1.002	0.501	0.845
met153	0.998	0.993	1.003	0.501	0.845
met770	0.999	0.996	1.002	0.501	0.845
met242	1.001	0.998	1.004	0.502	0.845
met296	0.999	0.998	1.001	0.502	0.845
met732	0.999	0.995	1.002	0.502	0.845
met25	0.999	0.998	1.001	0.503	0.845
met754	0.999	0.995	1.003	0.503	0.845
met683	1.001	0.998	1.005	0.505	0.846
met300	1	0.998	1.001	0.507	0.846
met627	0.999	0.998	1.001	0.508	0.846
met141	1.003	0.995	1.01	0.509	0.846
met674	0.999	0.998	1.001	0.509	0.846
met870	1.001	0.998	1.004	0.511	0.847
met891	1.001	0.998	1.004	0.512	0.847
met631	0.999	0.996	1.002	0.513	0.847
met923	1.002	0.996	1.009	0.517	0.851
met842	0.999	0.997	1.002	0.518	0.851
met722	1.001	0.999	1.002	0.519	0.851
met849	1.001	0.998	1.003	0.524	0.858
met317	0.999	0.995	1.002	0.526	0.858
met731	1	0.999	1.001	0.526	0.858
met251	1.001	0.997	1.005	0.531	0.861
met646	0.999	0.996	1.002	0.531	0.861
met464	1.002	0.996	1.007	0.532	0.861
met135	0.999	0.997	1.002	0.535	0.862
met1007	1.001	0.998	1.003	0.536	0.862
met132	1.002	0.996	1.008	0.537	0.862
met1024	1	0.998	1.001	0.537	0.862
met546	0.999	0.996	1.002	0.538	0.862
met144	1.001	0.999	1.002	0.541	0.865
met384	1.001	0.997	1.005	0.542	0.865
met1037	1.001	0.998	1.004	0.543	0.865
met138	0.999	0.996	1.002	0.545	0.867
met567	0.999	0.996	1.002	0.547	0.867
met478	0.999	0.996	1.002	0.551	0.868
met614	1	0.999	1.001	0.552	0.868
met799	0.998	0.993	1.004	0.552	0.868
met50	1	0.999	1.001	0.554	0.868
met303	1.001	0.998	1.004	0.554	0.868
met688	1	1	1.001	0.555	0.868
met812	0.999	0.997	1.001	0.557	0.868
met847	0.999	0.997	1.002	0.558	0.868
met668	1.001	0.999	1.003	0.559	0.868
met953	1.001	0.998	1.004	0.559	0.868
met533	1.002	0.996	1.007	0.56	0.868
met77	0.999	0.997	1.002	0.562	0.868
met232	1	0.999	1.002	0.562	0.868
met963	0.999	0.996	1.002	0.563	0.868
met26	1.001	0.998	1.004	0.565	0.87
met1042	1.001	0.998	1.003	0.569	0.874
met486	1.001	0.997	1.005	0.57	0.874
met134	0.999	0.996	1.002	0.573	0.874
met499	1.001	0.998	1.003	0.574	0.874
met906	1	0.999	1.001	0.574	0.874
met170	0.998	0.993	1.004	0.576	0.874
met348	0.999	0.994	1.004	0.576	0.874
met544	0.999	0.997	1.002	0.577	0.874
met865	0.999	0.996	1.002	0.582	0.877
met200	1.002	0.996	1.007	0.584	0.877
met1026	1	0.999	1.002	0.584	0.877
met324	1	0.998	1.001	0.585	0.877
met822	1.001	0.998	1.003	0.585	0.877
met485	0.999	0.996	1.002	0.586	0.877
met981	1.001	0.999	1.002	0.588	0.879
met537	0.999	0.998	1.001	0.59	0.88
met880	0.999	0.996	1.002	0.591	0.88
met481	0.999	0.997	1.002	0.595	0.881
met855	1.001	0.997	1.006	0.596	0.881
met864	1.002	0.994	1.01	0.596	0.881
met202	1.001	0.996	1.007	0.597	0.881
met344	0.999	0.996	1.002	0.598	0.881
met914	1.001	0.997	1.005	0.598	0.881
met1034	1.001	0.998	1.004	0.601	0.882
met346	1	0.999	1.002	0.602	0.882
met131	1.001	0.998	1.003	0.603	0.882
met834	1	0.999	1.002	0.605	0.882
met99	1	0.999	1.002	0.606	0.882
met707	0.999	0.997	1.001	0.608	0.882
met76	1.001	0.998	1.003	0.611	0.882
met470	0.999	0.995	1.003	0.611	0.882
met929	1.001	0.997	1.005	0.612	0.882
met136	0.999	0.997	1.002	0.613	0.882
met657	1	0.998	1.001	0.613	0.882
met334	1	0.998	1.001	0.614	0.882
met415	1	0.999	1.001	0.614	0.882
met263	0.999	0.996	1.002	0.616	0.882
met776	0.998	0.993	1.004	0.616	0.882
met20	0.999	0.997	1.002	0.621	0.885
met713	1.001	0.998	1.004	0.621	0.885
met118	1.002	0.995	1.008	0.622	0.885
met130	1.001	0.998	1.003	0.623	0.885
met267	1.001	0.998	1.003	0.628	0.891
met382	0.999	0.996	1.002	0.631	0.891
met392	1	0.999	1.002	0.632	0.891
met333	1	0.999	1.001	0.633	0.891
met725	1	0.999	1.001	0.633	0.891
met1006	0.999	0.997	1.002	0.633	0.891
met1036	1.001	0.998	1.003	0.636	0.892
met214	1.001	0.997	1.004	0.637	0.892
met152	0.999	0.995	1.003	0.64	0.892
met703	0.999	0.997	1.002	0.64	0.892
met883	1.001	0.996	1.006	0.64	0.892
met467	0.999	0.995	1.003	0.642	0.892
met113	0.999	0.997	1.002	0.644	0.894
met318	1.001	0.998	1.003	0.646	0.895
met952	0.999	0.997	1.002	0.647	0.895
met204	0.999	0.994	1.004	0.651	0.899
met419	1	0.997	1.002	0.663	0.913
met476	1.001	0.998	1.003	0.664	0.914
met254	1	0.998	1.001	0.668	0.917
met258	1.001	0.998	1.003	0.67	0.919
met11	1	0.997	1.002	0.675	0.922
met239	0.999	0.996	1.003	0.677	0.922
met572	0.999	0.995	1.003	0.677	0.922
met698	0.999	0.996	1.003	0.678	0.922
met463	0.999	0.995	1.003	0.679	0.922
met1008	0.999	0.995	1.003	0.681	0.924
met430	1.001	0.997	1.005	0.684	0.924
met942	1	0.999	1.001	0.685	0.924
met634	1	0.998	1.001	0.687	0.924
met967	0.999	0.997	1.002	0.687	0.924
met1012	1	0.998	1.002	0.693	0.924
met460	1	0.998	1.003	0.695	0.924
met538	0.999	0.996	1.003	0.698	0.924
met425	1	0.999	1.001	0.699	0.924
met531	1	0.998	1.002	0.7	0.924
met599	1	0.997	1.002	0.7	0.924
met441	1	0.998	1.002	0.702	0.924
met882	1	0.999	1.002	0.702	0.924
met217	1	0.999	1.001	0.703	0.924
met328	1	0.999	1.001	0.703	0.924
met1000	1	0.997	1.002	0.703	0.924
met145	1.001	0.997	1.004	0.705	0.924
met696	1.001	0.996	1.006	0.705	0.924
met210	1	0.998	1.001	0.706	0.924
met414	1	0.997	1.002	0.71	0.924
met819	1	0.997	1.002	0.71	0.924
met911	1	0.998	1.003	0.71	0.924
met272	1.001	0.997	1.004	0.714	0.924
met757	1	0.998	1.003	0.714	0.924
met155	0.999	0.994	1.004	0.715	0.924
met783	1	0.998	1.002	0.715	0.924
met406	1	0.998	1.001	0.716	0.924
met885	1.001	0.996	1.006	0.716	0.924
met362	1	0.998	1.001	0.717	0.924
met442	1	0.999	1.001	0.717	0.924
met821	1	0.997	1.002	0.717	0.924
met137	0.999	0.996	1.003	0.718	0.924
met838	1.001	0.995	1.007	0.72	0.924
met979	1	0.997	1.002	0.721	0.924
met149	1.001	0.995	1.007	0.723	0.924
met787	0.999	0.997	1.002	0.724	0.924
met337	0.999	0.996	1.002	0.725	0.924
met88	1	0.998	1.002	0.726	0.924
met226	1	0.998	1.003	0.728	0.924
met95	0.999	0.996	1.003	0.729	0.924
met79	1	0.999	1.001	0.732	0.924
met775	0.999	0.993	1.005	0.732	0.924
met103	1.001	0.996	1.006	0.734	0.924
met871	0.999	0.995	1.003	0.734	0.924
met609	1	0.999	1.001	0.736	0.924
met700	0.999	0.996	1.003	0.737	0.924
met808	1	0.998	1.001	0.738	0.924
met249	1.001	0.997	1.004	0.739	0.924
met1035	0.999	0.996	1.003	0.74	0.924
met475	1	0.997	1.002	0.741	0.924
met755	0.999	0.996	1.003	0.741	0.924
met525	1	0.998	1.002	0.743	0.924
met652	0.999	0.995	1.003	0.743	0.924
met128	1	0.998	1.003	0.745	0.924
met182	1.001	0.995	1.007	0.746	0.924
met769	0.999	0.996	1.003	0.748	0.925
met199	1.001	0.996	1.005	0.75	0.927
met1002	1.001	0.995	1.007	0.752	0.928
met529	1	0.997	1.002	0.753	0.928
met124	1	0.998	1.002	0.758	0.93
met195	1.001	0.996	1.006	0.761	0.93
met741	1.001	0.994	1.008	0.761	0.93
met943	1	0.997	1.002	0.761	0.93
met710	1	0.999	1.001	0.762	0.93
met413	1	0.999	1.002	0.763	0.93
met40	1	0.998	1.001	0.769	0.936
met255	1	0.998	1.002	0.773	0.936
met209	1	0.999	1.002	0.775	0.936
met459	0.999	0.994	1.005	0.775	0.936
met642	1	0.997	1.002	0.775	0.936
met764	0.999	0.996	1.003	0.775	0.936
met539	0.999	0.995	1.004	0.776	0.936
met598	1	0.998	1.001	0.78	0.94
met290	1	0.998	1.002	0.785	0.944
met51	1.001	0.995	1.007	0.787	0.944
met159	1	0.998	1.001	0.787	0.944
met381	1	0.997	1.004	0.791	0.945
met395	1.001	0.995	1.007	0.792	0.945
met487	1	0.999	1.001	0.792	0.945
met570	1	0.998	1.002	0.793	0.945
met695	1.001	0.994	1.007	0.795	0.946
met512	0.999	0.993	1.006	0.798	0.948
met322	0.999	0.995	1.004	0.799	0.948
met127	1	0.997	1.003	0.805	0.953
met92	1	0.999	1.002	0.81	0.955
met63	1	0.998	1.002	0.811	0.955
met68	1	0.998	1.002	0.811	0.955
met41	1	0.997	1.004	0.813	0.955
met861	1	0.999	1.002	0.813	0.955
met824	1	0.998	1.001	0.814	0.955
met1005	1	0.996	1.004	0.816	0.957
met705	1	0.998	1.001	0.82	0.959
met510	1	0.999	1.001	0.824	0.963
met23	1	0.997	1.003	0.829	0.966
met617	1	0.997	1.004	0.829	0.966
met190	1	0.999	1.001	0.833	0.969
met918	1	0.997	1.002	0.837	0.972
met848	1	0.999	1.001	0.839	0.973
met373	1	0.997	1.003	0.843	0.976
met1020	0.999	0.994	1.005	0.846	0.977
met16	1	0.998	1.002	0.847	0.977
met197	1	0.995	1.005	0.851	0.977
met329	1	0.998	1.003	0.854	0.977
met715	0.999	0.991	1.007	0.854	0.977
met17	0.999	0.994	1.005	0.855	0.977
met835	1	0.997	1.002	0.856	0.977
met857	1	0.996	1.005	0.859	0.977
met677	1	0.997	1.004	0.86	0.977
met919	1	0.998	1.002	0.861	0.977
met893	1	0.997	1.002	0.862	0.977
met233	1	0.999	1.001	0.863	0.977
met289	1	0.997	1.003	0.863	0.977
met379	1	0.999	1.001	0.863	0.977
met742	1	0.998	1.002	0.864	0.977
met75	1	0.999	1.001	0.866	0.977
met777	1	0.999	1.002	0.869	0.977
met39	1	0.996	1.005	0.87	0.977
met469	1	0.998	1.002	0.875	0.977
met238	1	0.998	1.002	0.876	0.977
met396	1	0.997	1.003	0.876	0.977
met562	1	0.998	1.003	0.876	0.977
met600	1	0.998	1.002	0.878	0.977
met934	1.001	0.994	1.007	0.878	0.977
met998	1	0.998	1.003	0.878	0.977
met139	0.999	0.993	1.006	0.88	0.977
met248	1	0.998	1.002	0.88	0.977
met733	1	0.998	1.002	0.88	0.977
met167	1	0.998	1.001	0.882	0.977
met602	1	0.998	1.002	0.882	0.977
met714	1	0.999	1.001	0.882	0.977
met749	1	0.997	1.002	0.885	0.979
met61	1	0.998	1.002	0.887	0.979
met582	1	0.998	1.002	0.89	0.981
met877	1	0.994	1.006	0.893	0.982
met219	1	0.995	1.005	0.894	0.982
met828	1	0.997	1.004	0.895	0.982
met917	1	0.996	1.004	0.898	0.982
met532	1	0.996	1.004	0.9	0.982
met763	1	0.994	1.005	0.902	0.982
met619	1	0.998	1.003	0.904	0.982
met443	1	0.997	1.003	0.905	0.982
met680	1	0.996	1.004	0.905	0.982
met988	1	0.997	1.003	0.905	0.982
met42	1	0.999	1.002	0.906	0.982
met428	1	0.997	1.003	0.909	0.982
met304	1	0.996	1.004	0.912	0.982
met980	1	0.994	1.007	0.913	0.982
met447	1	0.998	1.002	0.914	0.982
met521	1	0.997	1.003	0.914	0.982
met367	1	0.996	1.004	0.917	0.982
met495	1	0.998	1.003	0.917	0.982
met548	1	0.999	1.001	0.921	0.982
met780	1	0.993	1.008	0.921	0.982
met111	1	0.996	1.004	0.922	0.982
met745	1	0.998	1.002	0.923	0.982
met786	1	0.995	1.005	0.923	0.982
met455	1	0.996	1.004	0.925	0.982
met654	1	0.999	1.001	0.925	0.982
met610	1	0.998	1.002	0.928	0.982
met524	1	0.998	1.002	0.929	0.982
met921	1	0.997	1.003	0.93	0.982
met672	1	0.994	1.006	0.931	0.982
met853	1	0.997	1.003	0.931	0.982
met355	1	0.996	1.004	0.932	0.982
met992	1	0.994	1.006	0.932	0.982
met690	1	0.997	1.003	0.933	0.982
met987	1	0.997	1.003	0.935	0.983
met259	1	0.996	1.004	0.938	0.985
met796	1	0.999	1.001	0.939	0.985
met850	1	0.999	1.001	0.943	0.986
met230	1	0.997	1.003	0.944	0.986
met1031	1	0.998	1.001	0.944	0.986
met664	1	0.999	1.001	0.945	0.986
met723	1	0.998	1.002	0.947	0.986
met666	1	0.996	1.004	0.948	0.986
met57	1	0.998	1.002	0.95	0.987
met375	1	0.997	1.002	0.956	0.989
met692	1	0.998	1.002	0.956	0.989
met746	1	0.996	1.004	0.956	0.989
met721	1	0.998	1.002	0.957	0.989
met785	1	0.997	1.003	0.961	0.99
met292	1	0.994	1.007	0.964	0.99
met625	1	0.994	1.007	0.964	0.99
met650	1	0.996	1.003	0.964	0.99
met347	1	0.996	1.004	0.967	0.99
met172	1	0.997	1.003	0.969	0.99
met283	1	0.999	1.001	0.97	0.99
met336	1	0.998	1.002	0.972	0.99
met556	1	0.998	1.002	0.972	0.99
met887	1	0.998	1.003	0.972	0.99
met671	1	0.995	1.005	0.973	0.99
met717	1	0.998	1.002	0.976	0.99
met24	1	0.996	1.004	0.977	0.99
met990	1	0.993	1.007	0.977	0.99
met767	1	0.995	1.005	0.978	0.99
met454	1	0.996	1.004	0.979	0.991
met576	1	0.998	1.002	0.986	0.994
met753	1	0.995	1.005	0.986	0.994
met356	1	0.997	1.003	0.987	0.994
met383	1	0.997	1.003	0.987	0.994
met359	1	0.995	1.005	0.993	0.998
met667	1	0.999	1.001	0.995	0.998
met752	1	0.995	1.005	0.997	0.998
met931	1	0.997	1.003	0.997	0.998
met260	1	0.998	1.002	0.999	0.999

## Sheet: MUMP
Metabolite pattern	estimate	conf.low	conf.high	p.value	p.fdr
PC6	0.946	0.909	0.9846	0.007	0.1676
PC21	1.0197	0.9987	1.0412	0.0658	0.5425
PC24	1.0194	0.9986	1.0407	0.0678	0.5425
PC9	0.9752	0.9466	1.0046	0.0969	0.5813
PC19	0.9844	0.9625	1.0069	0.1699	0.6513
PC20	1.0149	0.9925	1.0378	0.1904	0.6513
PC7	1.0202	0.9865	1.055	0.2405	0.6513
PC10	0.9824	0.9516	1.0143	0.2724	0.6513
PC3	1.0229	0.9813	1.0663	0.2806	0.6513
PC4	0.9801	0.9404	1.0214	0.3351	0.6513
PC12	1.0133	0.9857	1.0417	0.3443	0.6513
PC11	1.013	0.9841	1.0428	0.3765	0.6513
PC8	1.0144	0.9808	1.0491	0.401	0.6513
PC22	1.0081	0.9874	1.0293	0.4415	0.6513
PC5	0.9852	0.9482	1.0237	0.4419	0.6513
PC23	1.008	0.9861	1.0304	0.4743	0.6513
PC2	0.9821	0.9336	1.0331	0.4799	0.6513
PC13	0.9912	0.9654	1.0176	0.5044	0.6513
PC18	1.0079	0.9841	1.0322	0.5156	0.6513
PC15	0.9947	0.9695	1.0206	0.6823	0.8188
PC17	0.9956	0.9712	1.0206	0.7254	0.8222
PC16	1.0038	0.9799	1.0284	0.7537	0.8222
PC1	0.9945	0.897	1.1026	0.9155	0.9554
PC14	0.9999	0.9753	1.0252	0.9948	0.9948

## Sheet: MUSM
met	estimate	conf.low	conf.high	p.value	p.fdr
met740	0.9895	0.9832	0.9959	0.0016	0.9429
met211	1.0057	1.0019	1.0095	0.0038	0.9429
met744	0.9897	0.9828	0.9966	0.004	0.9429
met946	0.9955	0.9924	0.9986	0.0047	0.9429
met1048	1.0063	1.002	1.0106	0.0048	0.9429
met473	1.0137	1.0042	1.0232	0.005	0.9429
met17	0.9879	0.9795	0.9964	0.0057	0.9429
met199	1.0096	1.0025	1.0168	0.0085	0.9429
met999	1.006	1.0016	1.0105	0.0086	0.9429
met452	1.0065	1.0016	1.0113	0.0096	0.9429
met933	1.0123	1.003	1.0217	0.0099	0.9429
met98	1.0064	1.0015	1.0113	0.0106	0.9429
met550	0.9941	0.9896	0.9987	0.0117	0.9429
met42	0.9906	0.9832	0.998	0.0132	0.9429
met1154	0.9972	0.995	0.9994	0.014	0.9429
met685	0.9881	0.9786	0.9976	0.0151	0.9429
met280	1.0065	1.0013	1.0118	0.0153	0.9429
met1049	1.0079	1.0015	1.0143	0.0153	0.9429
met911	1.0042	1.0008	1.0076	0.0158	0.9429
met451	1.0072	1.0013	1.013	0.0167	0.9429
met453	1.005	1.0009	1.0091	0.0167	0.9429
met752	0.9877	0.9773	0.9982	0.0219	0.9957
met0	0.9852	0.9728	0.9979	0.0225	0.9957
met1211	0.9917	0.9846	0.9988	0.0228	0.9957
met612	1.0053	1.0007	1.0098	0.0231	0.9957
met1153	1.0122	1.0015	1.023	0.0256	0.9957
met175	0.9887	0.9789	0.9987	0.0267	0.9957
met174	0.9897	0.9805	0.999	0.0306	0.9957
met97	1.0032	1.0003	1.0061	0.0313	0.9957
met448	1.0045	1.0004	1.0086	0.0313	0.9957
met1243	1.0044	1.0004	1.0084	0.0329	0.9957
met1293	1.0062	1.0005	1.012	0.0329	0.9957
met446	1.0069	1.0005	1.0133	0.0351	0.9957
met664	0.9917	0.9841	0.9994	0.0353	0.9957
met21	1.006	1.0004	1.0116	0.0374	0.9957
met41	0.9935	0.9873	0.9996	0.0386	0.9957
met182	1.0032	1.0001	1.0062	0.04	0.9957
met745	0.9931	0.9865	0.9997	0.0402	0.9957
met267	1.0278	1.0011	1.0553	0.0415	0.9957
met513	1.0058	1.0002	1.0115	0.0429	0.9957
met1370	1.0052	1.0001	1.0104	0.0457	0.9957
met1325	1.0081	1	1.0163	0.0495	0.9957
met161	0.9908	0.9818	1	0.0498	0.9957
met89	0.9913	0.9827	1.0001	0.0514	0.9957
met665	0.9929	0.9858	1	0.0515	0.9957
met314	0.9933	0.9865	1.0001	0.0529	0.9957
met461	0.9975	0.995	1	0.0545	0.9957
met449	1.0046	0.9997	1.0094	0.0629	0.9957
met156	1.0039	0.9998	1.008	0.0653	0.9957
met853	0.9968	0.9933	1.0002	0.066	0.9957
met726	0.9957	0.9912	1.0003	0.0664	0.9957
met791	1.0032	0.9998	1.0067	0.0664	0.9957
met13	0.9912	0.9819	1.0006	0.067	0.9957
met455	1.003	0.9998	1.0061	0.067	0.9957
met1378	0.9949	0.9895	1.0004	0.0691	0.9957
met1116	0.9911	0.9815	1.0007	0.0693	0.9957
met297	1.0056	0.9995	1.0118	0.0715	0.9957
met414	1.0063	0.9994	1.0133	0.0739	0.9957
met11	0.9935	0.9864	1.0007	0.0748	0.9957
met1282	0.9898	0.9787	1.0011	0.0752	0.9957
met178	1.0039	0.9996	1.0082	0.0753	0.9957
met471	1.0071	0.9993	1.0151	0.0755	0.9957
met1108	0.9928	0.9848	1.0008	0.076	0.9957
met472	1.0067	0.9992	1.0143	0.0779	0.9957
met435	0.9965	0.9927	1.0004	0.078	0.9957
met114	0.9949	0.9893	1.0006	0.0785	0.9957
met902	1.0034	0.9996	1.0072	0.0811	0.9957
met1015	0.9924	0.9839	1.001	0.0814	0.9957
met327	0.9971	0.9939	1.0004	0.082	0.9957
met378	0.9955	0.9905	1.0006	0.0825	0.9957
met220	0.9925	0.9841	1.001	0.0827	0.9957
met33	0.9972	0.994	1.0004	0.0828	0.9957
met128	0.9912	0.9812	1.0013	0.0862	0.9957
met723	0.9976	0.9948	1.0004	0.0876	0.9957
met916	0.9943	0.9878	1.0009	0.088	0.9957
met54	0.9949	0.989	1.0008	0.0885	0.9957
met135	0.9955	0.9904	1.0007	0.0891	0.9957
met434	1.0044	0.9993	1.0095	0.0891	0.9957
met343	1.0045	0.9993	1.0097	0.0904	0.9957
met1369	0.9966	0.9927	1.0006	0.0922	0.9957
met878	0.9897	0.9778	1.0017	0.0923	0.9957
met1102	1.0089	0.9984	1.0194	0.0953	0.9957
met731	1.0034	0.9994	1.0074	0.0964	0.9957
met207	1.0066	0.9988	1.0144	0.0977	0.9957
met715	0.9916	0.9816	1.0017	0.1002	0.9957
met1152	1.003	0.9994	1.0067	0.1027	0.9957
met803	1.0091	0.9981	1.0203	0.1031	0.9957
met906	1.0027	0.9995	1.0059	0.1032	0.9957
met628	0.9971	0.9936	1.0006	0.1038	0.9957
met260	0.9932	0.985	1.0014	0.1043	0.9957
met1268	0.9957	0.9905	1.0009	0.1044	0.9957
met1178	1.0054	0.9989	1.012	0.1045	0.9957
met1034	1.0108	0.9977	1.0241	0.1048	0.9957
met52	0.9955	0.9899	1.001	0.1088	0.9957
met1319	1.0037	0.9992	1.0082	0.1097	0.9957
met1121	0.9935	0.9855	1.0015	0.1101	0.9957
met239	1.005	0.9988	1.0111	0.111	0.9957
met31	0.9982	0.9961	1.0004	0.1125	0.9957
met556	1.0031	0.9993	1.0069	0.113	0.9957
met249	0.9938	0.9861	1.0015	0.1137	0.9957
met121	0.9954	0.9897	1.0012	0.1153	0.9957
met544	1.0053	0.9987	1.012	0.1157	0.9957
met160	0.9961	0.9913	1.001	0.1168	0.9957
met910	0.9963	0.9917	1.001	0.1185	0.9957
met359	1.0041	0.9989	1.0092	0.1198	0.9957
met912	1.0035	0.999	1.0079	0.1226	0.9957
met10	0.9933	0.9848	1.0019	0.1227	0.9957
met1244	0.9977	0.9948	1.0006	0.1227	0.9957
met1071	1.0036	0.999	1.0083	0.1246	0.9957
met980	1.0024	0.9993	1.0054	0.1259	0.9957
met1140	0.9942	0.9868	1.0017	0.1266	0.9957
met204	1.0028	0.9992	1.0065	0.1285	0.9957
met279	0.9934	0.9849	1.002	0.1285	0.9957
met430	1.0048	0.9986	1.0111	0.1308	0.9957
met718	0.9919	0.9815	1.0025	0.132	0.9957
met1360	1.0026	0.9992	1.0059	0.1324	0.9957
met181	1.0022	0.9993	1.005	0.1328	0.9957
met1266	0.9967	0.9924	1.001	0.1336	0.9957
met919	1.0026	0.9992	1.0061	0.1345	0.9957
met843	0.9972	0.9936	1.0009	0.1349	0.9957
met179	1.0022	0.9993	1.0051	0.1351	0.9957
met171	0.9975	0.9941	1.0008	0.1386	0.9957
met151	1.0053	0.9982	1.0124	0.1388	0.9957
met16	1.0069	0.9977	1.0161	0.1389	0.9957
met1340	1.0068	0.9978	1.0159	0.1395	0.9957
met1330	0.9936	0.9851	1.0022	0.1405	0.9957
met899	1.0028	0.9991	1.0065	0.1406	0.9957
met1301	1.0069	0.9977	1.0163	0.1414	0.9957
met514	1.0054	0.9982	1.0127	0.1415	0.9957
met299	1.0022	0.9993	1.0051	0.1422	0.9957
met1054	1.0054	0.9981	1.0128	0.1426	0.9957
met662	0.9976	0.9945	1.0008	0.1459	0.9957
met71	0.9969	0.9927	1.0011	0.1472	0.9957
met1035	0.9972	0.9935	1.001	0.1491	0.9957
met604	0.991	0.9789	1.0033	0.1498	0.9957
met436	0.9969	0.9927	1.0011	0.1503	0.9957
met231	0.9944	0.9868	1.0021	0.1509	0.9957
met1377	1.0034	0.9987	1.0082	0.1556	0.9957
met543	1.0051	0.998	1.0123	0.1572	0.9957
met298	1.0099	0.9961	1.0239	0.1598	0.9957
met799	1.0037	0.9985	1.0089	0.1599	0.9957
met968	1.0052	0.9979	1.0126	0.1608	0.9957
met549	1.0026	0.9989	1.0064	0.1616	0.9957
met1182	1.0078	0.9968	1.0189	0.1635	0.9957
met960	0.9917	0.9801	1.0035	0.1644	0.9957
met259	1.0044	0.9981	1.0108	0.165	0.9957
met390	1.0081	0.9966	1.0197	0.1676	0.9957
met107	0.9937	0.9847	1.0027	0.1693	0.9957
met694	0.9962	0.9907	1.0017	0.1721	0.9957
met1239	0.9943	0.9861	1.0026	0.1726	0.9957
met1280	1.0042	0.9982	1.0102	0.1729	0.9957
met679	0.9942	0.9859	1.0026	0.1734	0.9957
met40	0.9976	0.9942	1.0011	0.1736	0.9957
met1228	1.0066	0.997	1.0163	0.175	0.9957
met985	1.004	0.9982	1.0099	0.1755	0.9957
met157	1.0039	0.9982	1.0096	0.176	0.9957
met917	1.0022	0.999	1.0054	0.1773	0.9957
met972	1.0037	0.9983	1.0092	0.1776	0.9957
met1065	1.0026	0.9988	1.0065	0.1785	0.9957
met652	1.0029	0.9987	1.0071	0.1793	0.9957
met1026	0.9935	0.9839	1.0031	0.1819	0.9957
met1375	1.0019	0.9991	1.0048	0.1826	0.9957
met673	0.997	0.9926	1.0014	0.1833	0.9957
met1019	0.9915	0.9791	1.0041	0.1834	0.9957
met546	0.9975	0.9938	1.0012	0.1854	0.9957
met502	1.0059	0.9971	1.0149	0.1857	0.9957
met1112	0.995	0.9877	1.0024	0.1861	0.9957
met742	0.9956	0.989	1.0022	0.1862	0.9957
met184	1.006	0.997	1.0151	0.1869	0.9957
met563	0.9964	0.9911	1.0018	0.1879	0.9957
met1232	0.9935	0.9838	1.0033	0.19	0.9957
met953	1.0081	0.9959	1.0205	0.1902	0.9957
met1250	1.005	0.9975	1.0126	0.1904	0.9957
met535	1.004	0.998	1.0101	0.1911	0.9957
met971	1.0021	0.9989	1.0054	0.1936	0.9957
met187	1.0039	0.998	1.0098	0.194	0.9957
met169	0.9955	0.9886	1.0024	0.1954	0.9957
met1079	1.0025	0.9987	1.0064	0.1959	0.9957
met1155	1.003	0.9984	1.0075	0.196	0.9957
met657	0.9982	0.9956	1.0009	0.1963	0.9957
met1339	1.0053	0.9972	1.0135	0.1977	0.9957
met747	0.9932	0.9829	1.0037	0.1992	0.9957
met1077	0.995	0.9874	1.0027	0.2008	0.9957
met926	0.9931	0.9827	1.0037	0.2009	0.9957
met1008	1.0054	0.9971	1.0138	0.2026	0.9957
met1249	1.0042	0.9977	1.0107	0.2026	0.9957
met1336	0.9967	0.9917	1.0018	0.2028	0.9957
met895	1.0044	0.9976	1.0113	0.2034	0.9957
met1092	1.0034	0.9982	1.0086	0.2034	0.9957
met1196	1.0055	0.997	1.0142	0.2039	0.9957
met1302	1.004	0.9978	1.0104	0.2054	0.9957
met69	1.0049	0.9973	1.0125	0.2057	0.9957
met861	1.0073	0.9959	1.0188	0.2062	0.9957
met1194	0.9972	0.9928	1.0016	0.207	0.9957
met1075	1.0032	0.9982	1.0083	0.2113	0.9957
met1292	1.0038	0.9978	1.0099	0.212	0.9957
met32	1.0047	0.9973	1.0121	0.2128	0.9957
met1023	0.9915	0.9781	1.0051	0.215	0.9957
met1333	1.003	0.9982	1.0078	0.2161	0.9957
met966	1.0024	0.9986	1.0061	0.2163	0.9957
met1197	1.0082	0.9951	1.0215	0.2185	0.9957
met1119	0.9938	0.9838	1.0039	0.2221	0.9957
met123	0.9982	0.9952	1.0011	0.225	0.9957
met60	1.0051	0.9968	1.0135	0.2261	0.9957
met901	1.002	0.9987	1.0053	0.2261	0.9957
met1066	1.0041	0.9974	1.0109	0.2263	0.9957
met1028	0.9941	0.9845	1.0038	0.2269	0.9957
met1253	1.0031	0.998	1.0082	0.2283	0.9957
met450	1.0019	0.9988	1.005	0.2296	0.9957
met345	1.0057	0.9964	1.0151	0.2299	0.9957
met1213	0.9959	0.9892	1.0027	0.2307	0.9957
met888	1.0028	0.9982	1.0074	0.2314	0.9957
met1404	1.005	0.9968	1.0133	0.2318	0.9957
met1205	0.9944	0.9853	1.0037	0.2321	0.9957
met682	0.9965	0.9906	1.0024	0.2367	0.9957
met920	1.0013	0.9991	1.0034	0.2369	0.9957
met73	0.9929	0.9811	1.0048	0.2386	0.9957
met732	1.002	0.9986	1.0055	0.2393	0.9957
met800	1.0035	0.9976	1.0094	0.2396	0.9957
met712	1.0029	0.998	1.0077	0.2423	0.9957
met23	1.004	0.9973	1.0107	0.243	0.9957
met1361	0.9977	0.9938	1.0016	0.2446	0.9957
met806	0.9969	0.9917	1.0022	0.2453	0.9957
met1279	1.0046	0.9968	1.0126	0.2455	0.9957
met611	1.0021	0.9985	1.0057	0.2458	0.9957
met1265	0.9981	0.9949	1.0013	0.2464	0.9957
met1191	1.0024	0.9983	1.0066	0.2505	0.9957
met330	1.0014	0.999	1.0037	0.2508	0.9957
met1313	1.0026	0.9981	1.007	0.2517	0.9957
met1097	1.0049	0.9964	1.0135	0.2525	0.9957
met1272	1.0037	0.9973	1.0102	0.2527	0.9957
met1215	0.998	0.9945	1.0015	0.2534	0.9957
met342	1.0017	0.9988	1.0045	0.2536	0.9957
met353	1.0025	0.9982	1.0069	0.2539	0.9957
met324	1.0022	0.9984	1.006	0.2554	0.9957
met852	1.0038	0.9972	1.0104	0.2558	0.9957
met141	1.0031	0.9977	1.0087	0.2579	0.9957
met34	1.0047	0.9965	1.0129	0.2593	0.9957
met1187	1.0046	0.9965	1.0128	0.2607	0.9957
met173	0.9979	0.9942	1.0016	0.2625	0.9957
met1392	1.0053	0.9959	1.0149	0.2647	0.9957
met222	1.0033	0.9975	1.0091	0.2651	0.9957
met1188	0.9942	0.9839	1.0045	0.2652	0.9957
met595	1.0025	0.9981	1.0069	0.2681	0.9957
met695	0.9957	0.988	1.0034	0.2681	0.9957
met15	1.0029	0.9977	1.008	0.272	0.9957
met754	1.0039	0.9969	1.011	0.2721	0.9957
met423	0.998	0.9945	1.0016	0.2724	0.9957
met1086	1.0048	0.9962	1.0135	0.2738	0.9957
met333	0.9963	0.9897	1.003	0.2753	0.9957
met945	0.9951	0.9864	1.004	0.2754	0.9957
met719	1.0016	0.9987	1.0046	0.2762	0.9957
met768	0.9966	0.9905	1.0028	0.2766	0.9957
met520	1.002	0.9984	1.0055	0.277	0.9957
met1318	1.005	0.9959	1.0143	0.2776	0.9957
met786	0.9978	0.9937	1.0018	0.2796	0.9957
met903	1.0036	0.997	1.0103	0.2843	0.9957
met1283	0.9943	0.984	1.0048	0.2846	0.9957
met783	1.0027	0.9977	1.0077	0.2851	0.9957
met212	0.9976	0.9933	1.002	0.2857	0.9957
met674	1.0018	0.9985	1.0051	0.286	0.9957
met1103	1.0077	0.9934	1.0223	0.2882	0.9957
met438	1.0033	0.9972	1.0094	0.2884	0.9957
met1271	0.9971	0.9917	1.0025	0.2913	0.9957
met70	1.0029	0.9975	1.0083	0.2917	0.9957
met725	0.9943	0.9836	1.0051	0.2926	0.9957
met1248	1.0059	0.9949	1.017	0.2931	0.9957
met691	1.0037	0.9967	1.0107	0.2959	0.9957
met829	1.0026	0.9977	1.0074	0.2965	0.9957
met785	1.0018	0.9984	1.0053	0.2966	0.9957
met586	0.9973	0.9921	1.0025	0.2998	0.9957
met383	0.9981	0.9945	1.0017	0.2999	0.9957
met846	1.0029	0.9973	1.0086	0.3005	0.9957
met532	0.9969	0.9911	1.0028	0.3035	0.9957
met703	0.9971	0.9915	1.0027	0.3044	0.9957
met812	0.9976	0.993	1.0022	0.3046	0.9957
met27	0.9975	0.9927	1.0023	0.3048	0.9957
met533	1.003	0.9972	1.0089	0.3062	0.9957
met699	0.9976	0.993	1.0022	0.3074	0.9957
met1214	0.9961	0.9886	1.0037	0.3082	0.9957
met609	1.0019	0.9982	1.0056	0.3083	0.9957
met487	1.0029	0.9973	1.0086	0.3085	0.9957
met388	0.9975	0.9928	1.0023	0.3087	0.9957
met1376	1.0038	0.9964	1.0113	0.3087	0.9957
met47	0.9986	0.9957	1.0014	0.3121	0.9957
met1247	0.996	0.9881	1.0039	0.3122	0.9957
met154	1.0026	0.9975	1.0077	0.3136	0.9957
met897	1.0014	0.9987	1.0041	0.3147	0.9957
met1037	0.9976	0.9928	1.0024	0.317	0.9957
met1261	1.0034	0.9967	1.0102	0.318	0.9957
met1258	0.997	0.991	1.003	0.3182	0.9957
met1277	0.9966	0.9899	1.0033	0.3182	0.9957
met198	1.0032	0.9968	1.0096	0.3204	0.9957
met374	0.997	0.9911	1.003	0.3218	0.9957
met3	0.9964	0.9892	1.0036	0.3238	0.9957
met873	1.0011	0.9989	1.0032	0.3239	0.9957
met749	0.998	0.9941	1.002	0.3244	0.9957
met1308	0.9971	0.9913	1.0029	0.3249	0.9957
met224	0.9984	0.9953	1.0016	0.3263	0.9957
met265	1.0023	0.9977	1.0069	0.3269	0.9957
met619	0.9978	0.9935	1.0022	0.3272	0.9957
met521	1.0019	0.9981	1.0057	0.3276	0.9957
met687	0.9978	0.9933	1.0023	0.3281	0.9957
met640	0.9978	0.9933	1.0023	0.3282	0.9957
met1111	1.0037	0.9962	1.0114	0.3294	0.9957
met255	1.0033	0.9966	1.01	0.3296	0.9957
met1304	1.0036	0.9963	1.011	0.3334	0.9957
met1125	0.9952	0.9855	1.005	0.3336	0.9957
met424	1.0023	0.9976	1.0069	0.3348	0.9957
met303	1.0017	0.9982	1.0052	0.336	0.9957
met382	1.0023	0.9976	1.0069	0.3361	0.9957
met683	1.0041	0.9957	1.0125	0.3372	0.9957
met1309	1.0032	0.9966	1.0098	0.3389	0.9957
met292	1.0029	0.9969	1.0089	0.3396	0.9957
met1355	1.0012	0.9987	1.0036	0.3401	0.9957
met158	1.0036	0.9961	1.0111	0.3406	0.9957
met429	1.003	0.9968	1.0092	0.3407	0.9957
met147	1.0024	0.9975	1.0073	0.3427	0.9957
met840	1.0019	0.9979	1.0059	0.3442	0.9957
met548	1.0021	0.9977	1.0064	0.3443	0.9957
met484	0.9963	0.9885	1.0041	0.3477	0.9957
met984	0.996	0.9876	1.0045	0.353	0.9957
met766	1.0024	0.9973	1.0074	0.3538	0.9957
met711	0.998	0.9936	1.0023	0.3541	0.9957
met784	1.002	0.9977	1.0063	0.3558	0.9957
met263	0.9961	0.9878	1.0045	0.3563	0.9957
met653	0.9967	0.9896	1.0038	0.3566	0.9957
met602	0.9992	0.9976	1.0009	0.3584	0.9957
met790	1.0009	0.9989	1.003	0.3584	0.9957
met244	1.0029	0.9967	1.0091	0.3587	0.9957
met642	0.9984	0.995	1.0019	0.3594	0.9957
met913	1.0017	0.998	1.0054	0.3606	0.9957
met1177	1.0048	0.9944	1.0154	0.3614	0.9957
met599	1.0018	0.9979	1.0056	0.3622	0.9957
met1267	0.9963	0.9884	1.0043	0.3638	0.9957
met1263	1.0021	0.9975	1.0068	0.3658	0.9957
met1245	0.9956	0.9861	1.0052	0.3659	0.9957
met62	1.0035	0.9958	1.0113	0.3672	0.9957
met237	1.0025	0.997	1.008	0.3693	0.9957
met618	1.0018	0.9978	1.0058	0.3719	0.9957
met122	1.0024	0.997	1.0079	0.3735	0.9957
met80	0.9972	0.9909	1.0035	0.3755	0.9957
met832	0.9972	0.9908	1.0035	0.3755	0.9957
met975	0.9958	0.9866	1.0052	0.3756	0.9957
met55	0.997	0.9905	1.0037	0.3757	0.9957
met311	1.003	0.9963	1.0097	0.3757	0.9957
met773	1.002	0.9976	1.0064	0.3762	0.9957
met133	1.0021	0.9973	1.007	0.3782	0.9957
met1190	0.9982	0.9941	1.0023	0.3801	0.9957
met447	0.9968	0.9896	1.004	0.3805	0.9957
met601	1.0019	0.9976	1.0063	0.3806	0.9957
met26	0.9981	0.9937	1.0024	0.3809	0.9957
met495	1.0029	0.9963	1.0097	0.3822	0.9957
met1186	1.0048	0.9939	1.0157	0.3842	0.9957
met460	0.9984	0.9949	1.002	0.3843	0.9957
met293	1.002	0.9975	1.0064	0.3847	0.9957
met1388	1.0028	0.9964	1.0094	0.386	0.9957
met1395	1.0025	0.9967	1.0084	0.3865	0.9957
met270	1.0013	0.9983	1.0043	0.387	0.9957
met195	1.007	0.9911	1.0231	0.3872	0.9957
met1234	0.9969	0.9899	1.004	0.3882	0.9957
met77	1.0019	0.9976	1.0061	0.39	0.9957
met893	0.9957	0.9859	1.0056	0.3902	0.9957
met1259	1.002	0.9974	1.0065	0.3914	0.9957
met185	0.9964	0.988	1.0048	0.392	0.9957
met22	0.9963	0.9876	1.005	0.3939	0.9957
met598	1.0014	0.9981	1.0048	0.3947	0.9957
met1055	1.0021	0.9972	1.0072	0.3949	0.9957
met331	0.9978	0.9927	1.0029	0.3951	0.9957
met1099	1.0059	0.9922	1.0198	0.3956	0.9957
met566	1.0037	0.9951	1.0124	0.3961	0.9957
met1212	1.0046	0.9939	1.0155	0.3961	0.9957
met92	1.0018	0.9976	1.0061	0.3966	0.9957
met1018	1.0045	0.994	1.0152	0.3969	0.9957
met1043	1.0026	0.9965	1.0087	0.3975	0.9957
met1316	1.0014	0.9981	1.0048	0.3989	0.9957
met782	1.0018	0.9976	1.006	0.3998	0.9957
met570	0.9987	0.9957	1.0018	0.4017	0.9957
met973	1.0011	0.9984	1.0039	0.4032	0.9957
met981	1.0018	0.9976	1.006	0.4041	0.9957
met186	0.9963	0.9875	1.0052	0.4051	0.9957
met844	0.9977	0.9922	1.0032	0.4053	0.9957
met19	1.0022	0.997	1.0074	0.406	0.9957
met422	0.9971	0.9903	1.004	0.4083	0.9957
met568	1.0017	0.9976	1.0058	0.409	0.9957
met1367	0.9972	0.9904	1.004	0.4104	0.9957
met1398	0.9971	0.9902	1.0041	0.4109	0.9957
met180	1.0011	0.9984	1.0039	0.411	0.9957
met191	0.9973	0.9908	1.0038	0.4115	0.9957
met776	1.0019	0.9974	1.0063	0.4117	0.9957
met1171	0.997	0.99	1.0042	0.4125	0.9957
met1257	0.997	0.9898	1.0042	0.4129	0.9957
met1118	1.0013	0.9982	1.0045	0.4131	0.9957
met1036	1.0019	0.9974	1.0064	0.4132	0.9957
met650	0.9977	0.9922	1.0032	0.4155	0.9957
met39	0.9991	0.9969	1.0013	0.4157	0.9957
met1027	0.9979	0.9929	1.003	0.4159	0.9957
met1237	0.998	0.9931	1.0029	0.4167	0.9957
met85	0.9974	0.991	1.0038	0.4173	0.9957
met302	1.0012	0.9982	1.0043	0.4189	0.9957
met1085	0.9976	0.9917	1.0035	0.4192	0.9957
met470	1.0018	0.9974	1.0062	0.4206	0.9957
met358	1.0024	0.9965	1.0084	0.4207	0.9957
met1139	1.0022	0.9968	1.0076	0.4209	0.9957
met1030	0.9978	0.9924	1.0032	0.4211	0.9957
met322	1.0021	0.9969	1.0073	0.4212	0.9957
met1081	0.9964	0.9875	1.0053	0.4228	0.9957
met227	1.0014	0.998	1.0047	0.4229	0.9957
met1297	1.002	0.9971	1.0069	0.4236	0.9957
met1046	0.997	0.9895	1.0045	0.4238	0.9957
met74	0.9978	0.9922	1.0033	0.4239	0.9957
met641	0.998	0.9931	1.003	0.4264	0.9957
met206	0.997	0.9896	1.0045	0.4277	0.9957
met246	1.0019	0.9971	1.0067	0.4279	0.9957
met1045	1.0024	0.9964	1.0084	0.4301	0.9957
met1105	1.0016	0.9976	1.0055	0.4306	0.9957
met119	0.9961	0.9863	1.0059	0.4309	0.9957
met1356	1.0016	0.9976	1.0056	0.4316	0.9957
met168	1.0015	0.9977	1.0054	0.4328	0.9957
met921	1.0009	0.9986	1.0032	0.4338	0.9957
met527	1.0031	0.9953	1.011	0.4364	0.9957
met196	0.9979	0.9924	1.0033	0.4369	0.9957
met792	1.0012	0.9982	1.0041	0.4372	0.9957
met1123	1.0019	0.9971	1.0067	0.4384	0.9957
met717	1.0016	0.9975	1.0056	0.439	0.9957
met636	1.0048	0.9926	1.0171	0.4394	0.9957
met710	0.9991	0.9969	1.0013	0.4409	0.9957
met1300	1.0024	0.9963	1.0085	0.4422	0.9957
met1276	1.0028	0.9957	1.0099	0.4433	0.9957
met253	1.0012	0.9981	1.0043	0.4434	0.9957
met991	1.0025	0.996	1.009	0.4463	0.9957
met707	0.9983	0.9939	1.0027	0.4464	0.9957
met1100	1.0045	0.9929	1.0162	0.4472	0.9957
met753	0.9981	0.9933	1.003	0.4482	0.9957
met825	1.0013	0.9979	1.0048	0.4485	0.9957
met1032	1.0016	0.9974	1.0058	0.4489	0.9957
met684	1.0017	0.9972	1.0062	0.4499	0.9957
met1004	1.0014	0.9978	1.005	0.4506	0.9957
met28	0.9985	0.9945	1.0025	0.4509	0.9957
met496	1.0026	0.9958	1.0094	0.4509	0.9957
met1073	1.002	0.9968	1.0071	0.451	0.9957
met499	1.0037	0.994	1.0136	0.4514	0.9957
met626	0.9985	0.9944	1.0025	0.4517	0.9957
met403	1.0015	0.9975	1.0055	0.453	0.9957
met998	0.9981	0.993	1.0031	0.4535	0.9957
met1220	1.0019	0.9968	1.0071	0.4548	0.9957
met1269	0.9968	0.9884	1.0053	0.4558	0.9957
met505	1.0028	0.9954	1.0103	0.4571	0.9957
met1223	0.999	0.9962	1.0017	0.4571	0.9957
met787	1.0015	0.9974	1.0057	0.4573	0.9957
met1136	1.0014	0.9978	1.005	0.4583	0.9957
met248	1.0024	0.9961	1.0087	0.4588	0.9957
met779	1.0031	0.9947	1.0116	0.4625	0.9957
met1061	0.9984	0.994	1.0028	0.4637	0.9957
met574	1.0012	0.998	1.0044	0.4645	0.9957
met1040	0.9982	0.9932	1.0031	0.4653	0.9957
met94	0.9988	0.9954	1.0021	0.4672	0.9957
met113	0.999	0.9962	1.0018	0.4675	0.9957
met264	0.9965	0.987	1.0061	0.4676	0.9957
met930	0.9982	0.9934	1.0031	0.4677	0.9957
met8	0.9981	0.9931	1.0032	0.4686	0.9957
met887	1.0028	0.9951	1.0105	0.4688	0.9957
met929	0.9978	0.9917	1.0039	0.4697	0.9957
met528	1.0023	0.9961	1.0085	0.4716	0.9957
met681	0.9984	0.9939	1.0029	0.4719	0.9957
met1143	1.002	0.9964	1.0077	0.4719	0.9957
met1217	0.9977	0.9912	1.0041	0.4723	0.9957
met1135	1.0014	0.9975	1.0054	0.4724	0.9957
met18	0.9985	0.9943	1.0027	0.473	0.9957
met516	1.0013	0.9977	1.005	0.473	0.9957
met932	1.0032	0.9943	1.0122	0.4736	0.9957
met511	1.0018	0.9968	1.0069	0.4739	0.9957
met1344	0.9966	0.9873	1.006	0.4765	0.9957
met756	1.0009	0.9984	1.0033	0.4774	0.9957
met79	1.001	0.9982	1.0037	0.4811	0.9957
met1241	1.0016	0.9971	1.0062	0.4825	0.9957
met797	1.002	0.9964	1.0075	0.4832	0.9957
met572	0.9985	0.9944	1.0027	0.4841	0.9957
met851	0.9981	0.9928	1.0035	0.4867	0.9957
met522	1.0013	0.9976	1.005	0.487	0.9957
met316	1.0015	0.9972	1.0058	0.4876	0.9957
met781	1.0015	0.9973	1.0057	0.4879	0.9957
met277	1.002	0.9963	1.0078	0.4888	0.9957
met1294	1.0019	0.9965	1.0072	0.4901	0.9957
met1039	1.0015	0.9972	1.0058	0.4908	0.9957
met1150	1.0024	0.9954	1.0095	0.4918	0.9957
met162	0.9977	0.991	1.0044	0.4945	0.9957
met1290	0.9979	0.9919	1.0039	0.495	0.9957
met1338	1.0024	0.9955	1.0094	0.495	0.9957
met850	0.9983	0.9935	1.0032	0.4968	0.9957
met491	0.9977	0.991	1.0045	0.4975	0.9957
met1328	0.9986	0.9944	1.0028	0.4976	0.9957
met942	0.9989	0.9955	1.0022	0.4986	0.9957
met219	0.998	0.9923	1.0038	0.4995	0.9957
met702	0.9988	0.9954	1.0023	0.5003	0.9957
met774	1.0013	0.9974	1.0052	0.5011	0.9957
met50	1.0019	0.9963	1.0075	0.5025	0.9957
met1072	1.0059	0.9885	1.0237	0.5025	0.9957
met125	1.0013	0.9974	1.0053	0.5039	0.9957
met728	0.9976	0.9905	1.0048	0.5051	0.9957
met1096	0.9985	0.9941	1.0029	0.5064	0.9957
met993	0.9978	0.9914	1.0043	0.5073	0.9957
met116	1.002	0.996	1.0081	0.5075	0.9957
met997	0.998	0.9919	1.0041	0.5085	0.9957
met134	0.9984	0.9938	1.0031	0.509	0.9957
met1088	1.0018	0.9964	1.0071	0.5103	0.9957
met164	1.0018	0.9965	1.0071	0.5108	0.9957
met600	0.9985	0.9938	1.0031	0.5118	0.9957
met896	0.9981	0.9925	1.0038	0.5126	0.9957
met501	0.9981	0.9923	1.0039	0.5129	0.9957
met1130	0.998	0.9919	1.0041	0.5129	0.9957
met1327	0.9984	0.9935	1.0033	0.5134	0.9957
met1147	0.998	0.9918	1.0042	0.5141	0.9957
met243	0.9982	0.9929	1.0036	0.5146	0.9957
met831	1.0012	0.9976	1.0049	0.5151	0.9957
met890	1.0017	0.9966	1.0068	0.5157	0.9957
met1159	1.0013	0.9973	1.0054	0.5159	0.9957
met859	0.9975	0.9898	1.0052	0.5162	0.9957
met965	1.0034	0.993	1.0139	0.5168	0.9957
met1095	1.0014	0.9972	1.0056	0.5168	0.9957
met1087	1.0013	0.9973	1.0054	0.5179	0.9957
met1374	0.9985	0.9941	1.003	0.5184	0.9957
met562	1.0013	0.9973	1.0052	0.5193	0.9957
met765	1.0024	0.995	1.01	0.5193	0.9957
met416	1.0012	0.9974	1.0051	0.5194	0.9957
met118	1.002	0.9959	1.0081	0.5202	0.9957
met389	0.9983	0.993	1.0036	0.5202	0.9957
met218	1.002	0.9957	1.0084	0.5209	0.9957
met76	1.0046	0.9904	1.0192	0.522	0.9957
met661	1.0009	0.9982	1.0035	0.5226	0.9957
met904	1.0013	0.9973	1.0052	0.5226	0.9957
met1200	1.0022	0.9954	1.009	0.5226	0.9957
met215	1.0009	0.9981	1.0037	0.5232	0.9957
met323	1.0011	0.9976	1.0047	0.5241	0.9957
met445	1.0021	0.9956	1.0087	0.5259	0.9957
met867	1.0022	0.9954	1.0091	0.526	0.9957
met698	0.9991	0.9964	1.0019	0.5267	0.9957
met620	0.9981	0.9922	1.0041	0.5273	0.9957
met819	1.0028	0.994	1.0117	0.5281	0.9957
met1145	1.0021	0.9955	1.0088	0.5299	0.9957
met463	0.9976	0.9903	1.0051	0.53	0.9957
met1132	1.0019	0.9959	1.008	0.5309	0.9957
met216	1.0023	0.995	1.0097	0.5313	0.9957
met713	1.001	0.9979	1.004	0.5328	0.9957
met245	1.0012	0.9973	1.0052	0.5334	0.9957
met1174	1.0024	0.9948	1.01	0.5336	0.9957
met2	1.0014	0.9969	1.0058	0.5376	0.9957
met818	0.9989	0.9952	1.0026	0.5393	0.9957
met20	1.0019	0.9957	1.0082	0.5395	0.9957
met1347	1.0012	0.9974	1.0049	0.5399	0.9957
met320	0.9987	0.9947	1.0028	0.5405	0.9957
met380	0.999	0.9958	1.0023	0.542	0.9957
met1373	0.9976	0.9899	1.0054	0.5423	0.9957
met1038	1.0009	0.998	1.0038	0.5437	0.9957
met617	1.001	0.9978	1.0042	0.5448	0.9957
met1204	1.0018	0.996	1.0076	0.5454	0.9957
met411	0.9981	0.992	1.0043	0.5461	0.9957
met979	1.002	0.9954	1.0086	0.5462	0.9957
met1	1.0014	0.9968	1.006	0.5468	0.9957
met780	1.0017	0.9961	1.0073	0.5477	0.9957
met668	1.0009	0.9979	1.004	0.5485	0.9957
met1051	0.9984	0.9931	1.0037	0.5493	0.9957
met606	1.0012	0.9972	1.0052	0.5494	0.9957
met705	0.999	0.9959	1.0022	0.5501	0.9957
met551	1.0018	0.9957	1.008	0.5506	0.9957
met1306	1.0023	0.9946	1.0102	0.5511	0.9957
met1090	1.0018	0.9958	1.0078	0.5515	0.9957
met405	0.9985	0.9934	1.0036	0.5522	0.9957
met603	1.0015	0.9965	1.0066	0.5522	0.9957
met296	0.9987	0.9945	1.003	0.5523	0.9957
met701	1.0022	0.9949	1.0096	0.5532	0.9957
met524	1.0013	0.9971	1.0055	0.5554	0.9957
met944	1.0013	0.997	1.0057	0.5563	0.9957
met1342	0.9983	0.9927	1.004	0.5567	0.9957
met716	0.999	0.9957	1.0023	0.5568	0.9957
met457	1.0021	0.995	1.0092	0.5579	0.9957
met736	0.9985	0.9937	1.0035	0.5587	0.9957
met915	1.001	0.9975	1.0045	0.5603	0.9957
met793	1.0008	0.9981	1.0035	0.5611	0.9957
met352	0.9991	0.9958	1.0023	0.5623	0.9957
met1314	1.0011	0.9973	1.005	0.5623	0.9957
met419	1.0025	0.9941	1.0109	0.5624	0.9957
met1163	1.0014	0.9967	1.0061	0.5626	0.9957
met810	1.0012	0.997	1.0054	0.5638	0.9957
met789	1.0019	0.9953	1.0087	0.5645	0.9957
met597	1.0011	0.9972	1.0051	0.5671	0.9957
met417	1.0005	0.9989	1.0021	0.5672	0.9957
met1382	1.0034	0.9917	1.0152	0.5677	0.9957
met1067	1.0026	0.9936	1.0117	0.5688	0.9957
met443	1.002	0.9952	1.0088	0.5694	0.9957
met1126	1.0018	0.9954	1.0083	0.5712	0.9957
met696	0.9992	0.9966	1.0019	0.5713	0.9957
met126	1.0015	0.9963	1.0067	0.5715	0.9957
met200	0.9981	0.9915	1.0047	0.5722	0.9957
met676	0.9991	0.996	1.0022	0.5735	0.9957
met1335	1.0012	0.9969	1.0055	0.5737	0.9957
met1334	1.0012	0.9971	1.0053	0.5756	0.9957
met214	0.9989	0.9949	1.0029	0.5767	0.9957
met139	1.0011	0.9971	1.0051	0.5795	0.9957
met1059	1.0025	0.9937	1.0113	0.5799	0.9957
met507	1.0021	0.9946	1.0096	0.5807	0.9957
met1346	1.002	0.9949	1.0092	0.581	0.9957
met1021	1.0025	0.9936	1.0114	0.5814	0.9957
met836	0.9987	0.994	1.0034	0.5817	0.9957
met1160	1.0013	0.9967	1.0059	0.5823	0.9957
met625	1.0016	0.9957	1.0076	0.5848	0.9957
met923	1.0012	0.9969	1.0055	0.5848	0.9957
met142	0.998	0.9908	1.0052	0.5849	0.9957
met254	1.0012	0.9968	1.0057	0.5851	0.9957
met582	0.9988	0.9945	1.0031	0.5855	0.9957
met275	0.9989	0.995	1.0029	0.5857	0.9957
met738	1.0011	0.997	1.0053	0.5858	0.9957
met1009	1.0018	0.9953	1.0084	0.586	0.9957
met680	1.0009	0.9976	1.0042	0.5875	0.9957
met146	0.9983	0.9923	1.0044	0.5877	0.9957
met992	0.9987	0.9939	1.0035	0.5879	0.9957
met834	0.9978	0.99	1.0058	0.5889	0.9957
met251	1.0008	0.998	1.0035	0.5892	0.9957
met1052	0.9982	0.9914	1.005	0.59	0.9957
met1270	1.0017	0.9956	1.0077	0.5902	0.9957
met241	1.0013	0.9965	1.0061	0.5906	0.9957
met821	1.0007	0.9981	1.0033	0.5906	0.9957
met809	1.0006	0.9983	1.003	0.592	0.9957
met399	0.9979	0.9903	1.0056	0.5926	0.9957
met250	1.0008	0.9979	1.0037	0.5933	0.9957
met6	1.0012	0.9968	1.0057	0.5937	0.9957
met127	1.0021	0.9944	1.0097	0.5939	0.9957
met1016	1.0013	0.9964	1.0063	0.5939	0.9957
met409	1.0016	0.9956	1.0076	0.5943	0.9957
met1074	1.0017	0.9953	1.0082	0.5946	0.9957
met1206	1.0019	0.9949	1.0089	0.5958	0.9957
met1025	1.0018	0.9951	1.0086	0.5959	0.9957
met84	0.9985	0.993	1.004	0.596	0.9957
met1137	0.9989	0.995	1.0029	0.5968	0.9957
met525	0.9993	0.9968	1.0018	0.5993	0.9957
met68	1.0012	0.9968	1.0055	0.6013	0.9957
met1372	0.997	0.9856	1.0085	0.6029	0.9957
met949	0.9982	0.9915	1.005	0.6032	0.9957
met294	1.003	0.9916	1.0145	0.6033	0.9957
met1226	0.9982	0.9915	1.005	0.6045	0.9957
met697	1.0009	0.9975	1.0043	0.6051	0.9957
met538	1.0013	0.9963	1.0063	0.6056	0.9957
met814	1.0012	0.9966	1.0058	0.6064	0.9957
met105	1.0007	0.998	1.0035	0.6073	0.9957
met874	0.999	0.9951	1.0029	0.6073	0.9957
met1005	0.9985	0.9929	1.0042	0.6083	0.9957
met947	0.9989	0.9949	1.003	0.6091	0.9957
met692	0.9993	0.9965	1.0021	0.6097	0.9957
met1195	0.9991	0.9957	1.0025	0.6108	0.9957
met1093	1.0017	0.9952	1.0081	0.6123	0.9957
met1013	0.9982	0.9913	1.0052	0.6126	0.9957
met914	0.9978	0.9894	1.0063	0.613	0.9957
met631	1.0016	0.9954	1.0079	0.6148	0.9957
met1157	1.0005	0.9986	1.0024	0.6153	0.9957
met131	0.9988	0.9938	1.0037	0.6175	0.9957
met677	0.999	0.9951	1.0029	0.6187	0.9957
met1164	1.0014	0.9958	1.007	0.6196	0.9957
met634	1.001	0.997	1.005	0.6197	0.9957
met948	1.0012	0.9964	1.0061	0.6219	0.9957
met1281	0.9985	0.9926	1.0045	0.6226	0.9957
met266	1.0019	0.9942	1.0098	0.6232	0.9957
met977	0.9989	0.9945	1.0033	0.6233	0.9957
met252	1.0009	0.9972	1.0046	0.6237	0.9957
met886	0.998	0.9899	1.0061	0.6247	0.9957
met1082	0.9978	0.9888	1.0068	0.6249	0.9957
met565	0.9981	0.9904	1.0059	0.6253	0.9957
met795	1.0012	0.9963	1.0062	0.6259	0.9957
met1209	0.9988	0.9942	1.0036	0.6264	0.9957
met278	1.0007	0.9977	1.0038	0.6285	0.9957
met590	1.0017	0.9946	1.0089	0.6302	0.9957
met1256	0.9994	0.9968	1.0019	0.6303	0.9957
met1289	1.0016	0.9951	1.0081	0.6303	0.9957
met504	1.0017	0.9946	1.0089	0.6319	0.9957
met442	1.0014	0.9956	1.0072	0.6331	0.9957
met203	0.9991	0.9956	1.0027	0.6333	0.9957
met769	0.9986	0.9929	1.0043	0.6333	0.9957
met967	1.0006	0.998	1.0033	0.6337	0.9957
met880	1.0013	0.996	1.0065	0.6348	0.9957
met1321	0.9993	0.9966	1.0021	0.6358	0.9957
met647	1.0009	0.9973	1.0045	0.6359	0.9957
met1291	1.0013	0.9958	1.0069	0.636	0.9957
met996	1.0013	0.9957	1.007	0.6364	0.9957
met1161	1.0014	0.9957	1.007	0.6369	0.9957
met978	0.9986	0.9926	1.0046	0.637	0.9957
met208	0.9981	0.9903	1.006	0.6371	0.9957
met614	1.0015	0.9953	1.0077	0.6375	0.9957
met964	1.0011	0.9964	1.0058	0.6378	0.9957
met432	1.0012	0.9961	1.0063	0.6387	0.9957
met534	0.9986	0.9926	1.0046	0.6389	0.9957
met857	1.0016	0.9948	1.0085	0.6404	0.9957
met482	1.0013	0.9959	1.0067	0.6408	0.9957
met943	0.999	0.9949	1.0032	0.6422	0.9957
met939	1.0018	0.9941	1.0096	0.6438	0.9957
met82	0.9989	0.994	1.0038	0.6447	0.9957
met613	0.998	0.9892	1.0068	0.6463	0.9957
met564	0.9993	0.9962	1.0024	0.6477	0.9957
met615	1.0008	0.9972	1.0045	0.6478	0.9957
met700	0.9987	0.993	1.0044	0.6491	0.9957
met729	0.9991	0.9952	1.003	0.6498	0.9957
met508	1.0018	0.9941	1.0095	0.6509	0.9957
met4	1.0011	0.9963	1.0059	0.6512	0.9957
met408	1.0011	0.9961	1.0062	0.6531	0.9957
met226	1.0017	0.9941	1.0094	0.6537	0.9957
met1363	0.9978	0.9879	1.0077	0.6543	0.9957
met332	0.9984	0.9916	1.0054	0.6555	0.9957
met1053	1.002	0.993	1.0112	0.6557	0.9957
met350	0.9986	0.9923	1.0049	0.6562	0.9957
met61	1.001	0.9964	1.0057	0.6563	0.9957
met905	1.0008	0.9972	1.0044	0.6578	0.9957
met838	1.0011	0.9961	1.0061	0.6597	0.9957
met938	1.0008	0.9971	1.0046	0.6601	0.9957
met287	1.0011	0.9961	1.0062	0.6606	0.9957
met1063	1.0013	0.9954	1.0073	0.6621	0.9957
met176	0.9987	0.9931	1.0044	0.6623	0.9957
met406	1.0007	0.9974	1.0041	0.6623	0.9957
met167	0.9991	0.995	1.0032	0.6637	0.9957
met1129	0.9984	0.9909	1.0059	0.6637	0.9957
met594	1.0018	0.9937	1.01	0.6641	0.9957
met166	1.0008	0.9971	1.0046	0.6642	0.9957
met155	1.001	0.9964	1.0057	0.6644	0.9957
met440	1.0006	0.9977	1.0036	0.6647	0.9957
met824	1.0007	0.9975	1.004	0.6654	0.9957
met93	1.0005	0.9983	1.0026	0.6657	0.9957
met658	1.0006	0.9979	1.0032	0.6671	0.9957
met1307	0.9987	0.9929	1.0046	0.6683	0.9957
met66	0.9986	0.9924	1.005	0.6694	0.9957
met261	0.9995	0.9969	1.002	0.6712	0.9957
met78	0.9992	0.9957	1.0028	0.6724	0.9957
met884	0.9988	0.9933	1.0044	0.6734	0.9957
met400	0.9981	0.9894	1.007	0.6737	0.9957
met310	0.9987	0.9925	1.0049	0.6749	0.9957
met357	1.0007	0.9973	1.0041	0.6752	0.9957
met315	1.0013	0.9953	1.0073	0.6757	0.9957
met704	0.9993	0.996	1.0026	0.6762	0.9957
met338	1.0023	0.9915	1.0133	0.6765	0.9957
met592	0.999	0.9944	1.0037	0.6767	0.9957
met1345	0.9987	0.9925	1.0049	0.678	0.9957
met467	0.9973	0.9847	1.0102	0.6788	0.9957
met518	0.9989	0.9937	1.0041	0.6791	0.9957
met1044	0.9991	0.9946	1.0036	0.6812	0.9957
met468	0.999	0.9942	1.0039	0.6831	0.9957
met1389	0.9989	0.9935	1.0043	0.6849	0.9957
met433	0.9993	0.9957	1.0029	0.6856	0.9957
met1286	0.999	0.9938	1.0041	0.687	0.9957
met573	0.9991	0.9948	1.0035	0.689	0.9957
met863	1.0013	0.9949	1.0077	0.6896	0.9957
met1203	1.0023	0.9909	1.0139	0.6896	0.9957
met1117	1.0015	0.9939	1.0092	0.6903	0.9957
met1353	1.0007	0.9971	1.0044	0.6907	0.9957
met483	0.9989	0.9932	1.0046	0.6908	0.9957
met86	1.0009	0.9964	1.0054	0.6916	0.9957
met351	0.999	0.9938	1.0041	0.6929	0.9957
met762	1.0008	0.997	1.0046	0.6935	0.9957
met1371	1.0008	0.997	1.0045	0.6941	0.9957
met935	0.9996	0.9974	1.0018	0.6953	0.9957
met720	0.9992	0.9951	1.0033	0.6962	0.9957
met934	0.9994	0.9964	1.0024	0.6963	0.9957
met928	1.0007	0.997	1.0045	0.6981	0.9957
met356	0.999	0.9936	1.0043	0.6982	0.9957
met743	0.9982	0.9888	1.0076	0.6984	0.9957
met855	1.0007	0.9971	1.0043	0.6984	0.9957
met1058	1.001	0.9957	1.0064	0.6985	0.9957
met172	0.9993	0.9956	1.003	0.6991	0.9957
met1127	1.0013	0.9948	1.0078	0.6995	0.9957
met585	1.0006	0.9973	1.004	0.6997	0.9957
met633	1.0007	0.9973	1.0041	0.7006	0.9957
met159	1.0015	0.9938	1.0093	0.7009	0.9957
met951	0.9986	0.9916	1.0057	0.7011	0.9957
met596	1.0011	0.9953	1.007	0.7015	0.9957
met646	0.9994	0.9963	1.0025	0.7015	0.9957
met1041	1.0012	0.9949	1.0076	0.7022	0.9957
met531	1.0015	0.9937	1.0094	0.7027	0.9957
met24	1.0011	0.9956	1.0065	0.7028	0.9957
met721	0.9992	0.9952	1.0033	0.7043	0.9957
met392	1.0012	0.995	1.0075	0.7057	0.9957
met489	0.9987	0.9921	1.0054	0.7062	0.9957
met425	1.0019	0.9919	1.012	0.7064	0.9957
met1252	1.0007	0.9968	1.0047	0.7072	0.9957
met372	1.001	0.9957	1.0063	0.7082	0.9957
met1002	1.0017	0.9926	1.011	0.7102	0.9957
met560	1.0009	0.9961	1.0058	0.7103	0.9957
met441	1.0013	0.9943	1.0083	0.7104	0.9957
met309	0.9994	0.9962	1.0026	0.7108	0.9957
met1343	1.0008	0.9967	1.0049	0.7111	0.9957
met659	1.0006	0.9973	1.004	0.7121	0.9957
met828	1.0029	0.9875	1.0186	0.7122	0.9957
met1365	1.0018	0.9923	1.0113	0.7132	0.9957
met1218	1.0008	0.9963	1.0054	0.7134	0.9957
met469	1.001	0.9958	1.0062	0.7146	0.9957
met670	1.0007	0.9971	1.0043	0.7147	0.9957
met794	0.999	0.9938	1.0043	0.7156	0.9957
met540	1.0015	0.9935	1.0095	0.7157	0.9957
met1406	0.9985	0.9901	1.0069	0.7187	0.9957
met444	0.9989	0.9926	1.0052	0.7195	0.9957
met1235	0.9994	0.9964	1.0025	0.7199	0.9957
met242	0.998	0.9867	1.0093	0.7206	0.9957
met1251	0.9989	0.9928	1.005	0.7208	0.9957
met1368	1.001	0.9956	1.0064	0.7217	0.9957
met273	0.9993	0.9951	1.0034	0.7224	0.9957
met108	0.9988	0.992	1.0056	0.7226	0.9957
met401	1.0012	0.9944	1.0081	0.7235	0.9957
met778	1.0009	0.9959	1.006	0.7244	0.9957
met526	0.9992	0.9946	1.0038	0.7264	0.9957
met908	0.9992	0.9945	1.0039	0.7266	0.9957
met841	1.0011	0.9951	1.0071	0.7272	0.9957
met569	1.0006	0.9971	1.0042	0.7274	0.9957
met690	1.0006	0.9972	1.004	0.7283	0.9957
met559	0.9991	0.9937	1.0045	0.7298	0.9957
met940	1.0016	0.9923	1.0111	0.7298	0.9957
met931	0.9993	0.9955	1.0032	0.7303	0.9957
met757	0.9995	0.9966	1.0024	0.7319	0.9957
met1299	0.9993	0.9952	1.0034	0.7324	0.9957
met839	0.9989	0.9925	1.0053	0.7328	0.9957
met290	1.001	0.9953	1.0067	0.7333	0.9957
met1222	0.9989	0.9926	1.0053	0.7333	0.9957
met268	0.999	0.9929	1.0051	0.7342	0.9957
met1113	0.999	0.9935	1.0046	0.7344	0.9957
met882	1.0012	0.9944	1.008	0.7352	0.9957
met748	0.9991	0.9941	1.0042	0.736	0.9957
met269	1.0008	0.9963	1.0053	0.7374	0.9957
met334	0.9993	0.9952	1.0034	0.7382	0.9957
met1255	1.0006	0.997	1.0042	0.7386	0.9957
met190	1.0005	0.9976	1.0033	0.7397	0.9957
met1348	0.9991	0.9941	1.0042	0.7401	0.9957
met1315	1.0009	0.9956	1.0061	0.7406	0.9957
met637	0.9992	0.9945	1.0039	0.741	0.9957
met456	0.9991	0.9936	1.0046	0.7411	0.9957
met474	1.0013	0.9936	1.009	0.7418	0.9957
met431	0.9994	0.9957	1.0031	0.743	0.9957
met517	1.0006	0.9969	1.0044	0.7436	0.9957
met317	0.9993	0.9952	1.0035	0.7443	0.9957
met503	0.9986	0.9903	1.007	0.7447	0.9957
met481	0.9991	0.9939	1.0044	0.747	0.9957
met994	1.0009	0.9952	1.0067	0.7496	0.9957
met38	1.0006	0.9968	1.0045	0.7511	0.9957
met282	1.001	0.9947	1.0074	0.7518	0.9957
met823	1.0012	0.9938	1.0086	0.7524	0.9957
met1142	1.0006	0.9968	1.0044	0.7533	0.9957
met189	1.0006	0.9966	1.0047	0.7541	0.9957
met1146	0.999	0.9925	1.0055	0.7541	0.9957
met737	0.9994	0.9959	1.003	0.7547	0.9957
met1402	1.0014	0.9928	1.01	0.7556	0.9957
met587	0.999	0.9923	1.0056	0.7559	0.9957
met1323	0.9992	0.9943	1.0042	0.7565	0.9957
met57	1.001	0.9948	1.0072	0.7593	0.9957
met616	1.0007	0.9961	1.0053	0.7594	0.9957
met217	0.9996	0.997	1.0022	0.7616	0.9957
met1332	0.9994	0.9951	1.0036	0.7622	0.9957
met1185	0.9987	0.99	1.0074	0.764	0.9957
met871	1.0008	0.9955	1.0062	0.7644	0.9957
met1341	1.0011	0.9936	1.0088	0.7659	0.9957
met1176	1.0012	0.9931	1.0094	0.7663	0.9957
met361	1.0007	0.9962	1.0051	0.7664	0.9957
met918	1.0014	0.9921	1.0108	0.7669	0.9957
met188	1.001	0.9943	1.0077	0.7673	0.9957
met807	0.999	0.9926	1.0055	0.7678	0.9957
met976	0.9994	0.9953	1.0035	0.7679	0.9957
met1219	0.9994	0.9956	1.0033	0.7683	0.9957
met1175	1.0015	0.9915	1.0115	0.7696	0.9957
met210	1.0006	0.9963	1.0051	0.7704	0.9957
met970	1.0006	0.9964	1.0049	0.7704	0.9957
met152	0.9994	0.9956	1.0033	0.7705	0.9957
met1109	1.0009	0.9949	1.0069	0.7712	0.9957
met1274	1.0007	0.9958	1.0056	0.7713	0.9957
met1358	1.0011	0.9934	1.009	0.7723	0.9957
met804	0.9996	0.9965	1.0026	0.7728	0.9957
met1287	1.0008	0.9953	1.0063	0.774	0.9957
met937	1.0005	0.997	1.0041	0.7759	0.9957
met956	1.0016	0.9903	1.013	0.7764	0.9957
met1022	0.9989	0.991	1.0068	0.7779	0.9957
met629	0.9993	0.994	1.0045	0.7786	0.9957
met1148	1.0014	0.9913	1.0117	0.7789	0.9957
met256	1.0006	0.9963	1.0049	0.7793	0.9957
met1227	1.001	0.994	1.008	0.7802	0.9957
met1014	0.9992	0.9935	1.0049	0.7815	0.9957
met274	1.0007	0.9958	1.0056	0.7821	0.9957
met1231	0.9992	0.9934	1.005	0.7824	0.9957
met1101	1.001	0.9936	1.0085	0.7858	0.9957
met506	1.0011	0.9932	1.009	0.7868	0.9957
met1089	1.0007	0.9954	1.0061	0.7869	0.9957
met1091	1.0011	0.9932	1.009	0.7873	0.9957
met1144	0.9992	0.9932	1.0052	0.7877	0.9957
met413	1.0005	0.9965	1.0046	0.7889	0.9957
met813	0.9995	0.9956	1.0034	0.7889	0.9957
met974	1.0014	0.9911	1.0117	0.789	0.9957
met321	1.0005	0.9971	1.0039	0.7891	0.9957
met955	0.9993	0.9943	1.0044	0.7891	0.9957
met1156	0.9992	0.9937	1.0048	0.7895	0.9957
met900	0.9985	0.987	1.01	0.7908	0.9957
met138	1.0006	0.996	1.0053	0.792	0.9957
met103	1.0003	0.9977	1.003	0.7921	0.9957
met688	0.9997	0.9973	1.0021	0.7925	0.9957
met512	0.9991	0.9927	1.0056	0.7928	0.9957
met741	1.0014	0.9905	1.0125	0.7945	0.9957
met1357	0.9994	0.9945	1.0043	0.795	0.9957
met213	0.9994	0.9952	1.0037	0.7959	0.9957
met630	0.9993	0.994	1.0046	0.7969	0.9957
met1170	0.9996	0.9964	1.0028	0.7974	0.9957
met49	0.9995	0.9954	1.0035	0.7977	0.9957
met229	0.9998	0.9983	1.0013	0.7981	0.9957
met145	1.0007	0.995	1.0065	0.7982	0.9957
met678	0.9993	0.9935	1.0051	0.7992	0.9957
met954	0.9995	0.9953	1.0036	0.8002	0.9957
met1275	0.9995	0.9952	1.0038	0.8003	0.9957
met575	0.9994	0.9948	1.004	0.8005	0.9957
met995	0.9987	0.9886	1.0089	0.802	0.9957
met982	1.0005	0.9963	1.0048	0.8021	0.9957
met1158	0.9989	0.9905	1.0074	0.8022	0.9957
met247	1.0009	0.9937	1.0081	0.8032	0.9957
met340	1.0011	0.9926	1.0097	0.8037	0.9957
met1064	1.0005	0.9965	1.0045	0.8037	0.9957
met1168	1.0003	0.998	1.0026	0.8043	0.9957
met627	0.9995	0.9959	1.0032	0.8045	0.9957
met1278	0.9994	0.9946	1.0042	0.8045	0.9957
met230	1.0003	0.9982	1.0024	0.8048	0.9957
met318	1.0005	0.9967	1.0042	0.8049	0.9957
met183	0.9995	0.9952	1.0037	0.8051	0.9957
met83	1.0004	0.9972	1.0036	0.8063	0.9957
met898	1.0005	0.9963	1.0047	0.8066	0.9957
met1401	1.0005	0.9963	1.0047	0.8079	0.9957
met149	0.9992	0.993	1.0055	0.8081	0.9957
met150	1.0009	0.9933	1.0087	0.8101	0.9957
met64	0.9994	0.9944	1.0044	0.8105	0.9957
met758	0.9996	0.9964	1.0029	0.8126	0.9957
met308	1.0005	0.996	1.0051	0.8134	0.9957
met30	1.0007	0.9949	1.0065	0.8139	0.9957
met221	1.0007	0.995	1.0064	0.8152	0.9957
met45	0.9993	0.9933	1.0053	0.819	0.9957
met1284	0.9994	0.994	1.0048	0.8191	0.9957
met1120	1.0005	0.9964	1.0046	0.8192	0.9957
met656	0.9995	0.9955	1.0036	0.8197	0.9957
met1322	1.0005	0.9964	1.0046	0.822	0.9957
met225	1.0009	0.9926	1.0094	0.8225	0.9957
met91	1.0004	0.9966	1.0043	0.8226	0.9957
met115	1.0006	0.9953	1.0059	0.8228	0.9957
met1351	0.9992	0.9925	1.006	0.8229	0.9957
met693	1.0005	0.996	1.0051	0.823	0.9957
met257	0.9996	0.9961	1.0031	0.8236	0.9957
met1128	0.9992	0.992	1.0064	0.8246	0.9957
met555	0.9994	0.9942	1.0046	0.826	0.9957
met192	1.0003	0.9976	1.003	0.8278	0.9957
met478	0.9991	0.9909	1.0073	0.828	0.9957
met305	1.0004	0.9969	1.0038	0.8281	0.9957
met663	0.9995	0.9946	1.0043	0.8286	0.9957
met170	0.9994	0.9939	1.0049	0.8305	0.9957
met864	1.0006	0.9954	1.0057	0.8318	0.9957
met1246	0.9994	0.9941	1.0048	0.8324	0.9957
met1296	0.9995	0.9951	1.004	0.8325	0.9957
met849	1.0011	0.9905	1.0118	0.8329	0.9957
met258	0.9996	0.9956	1.0036	0.8332	0.9957
met990	1.0007	0.9941	1.0074	0.8334	0.9957
met775	1.0006	0.9951	1.006	0.8339	0.9957
met370	1.0004	0.9962	1.0047	0.8343	0.9957
met306	0.9993	0.9926	1.006	0.8344	0.9957
met100	0.9995	0.9951	1.004	0.8349	0.9957
met542	1.0007	0.9937	1.0079	0.8349	0.9957
met486	1.0006	0.9945	1.0068	0.8355	0.9957
met272	1.0004	0.9967	1.0041	0.8361	0.9957
met1208	1.0007	0.9936	1.0079	0.8371	0.9957
met197	0.9992	0.992	1.0066	0.8374	0.9957
met988	0.999	0.9889	1.0091	0.8377	0.9957
met805	1.0004	0.9964	1.0044	0.8386	0.9957
met1106	1.0011	0.9905	1.0118	0.8388	0.9957
met202	0.9994	0.9937	1.0052	0.8393	0.9957
met770	1.0005	0.9959	1.0051	0.8396	0.9957
met5	1.0003	0.9975	1.0031	0.8399	0.9957
met1391	0.9994	0.9933	1.0055	0.8417	0.9957
met1062	1.0006	0.995	1.0062	0.8437	0.9957
met286	0.9996	0.9954	1.0038	0.8442	0.9957
met1273	1.0005	0.9956	1.0054	0.8449	0.9957
met437	1.0006	0.9943	1.007	0.8455	0.9957
met1124	1.0009	0.992	1.0098	0.8456	0.9957
met952	1.0003	0.9969	1.0038	0.8471	0.9957
met1098	0.9995	0.9942	1.0048	0.8472	0.9957
met889	1.0006	0.9945	1.0068	0.8477	0.9957
met402	1.0003	0.9971	1.0035	0.8483	0.9957
met1001	1.0006	0.9943	1.0069	0.8484	0.9957
met1070	0.9995	0.9939	1.0051	0.8495	0.9957
met1366	1.0008	0.9929	1.0087	0.8508	0.9957
met796	0.9996	0.9957	1.0036	0.8515	0.9957
met1141	0.9996	0.995	1.0041	0.852	0.9957
met1173	1.0013	0.9871	1.0158	0.8534	0.9957
met109	1.0004	0.9958	1.005	0.8539	0.9957
met490	0.9994	0.993	1.0059	0.855	0.9957
met1240	1.0006	0.9938	1.0075	0.8562	0.9957
met989	0.9992	0.9906	1.0079	0.8577	0.9957
met307	1.0003	0.9966	1.0041	0.8579	0.9957
met860	0.9994	0.9925	1.0063	0.8591	0.9957
met1192	1.0007	0.9933	1.0081	0.8598	0.9957
met1354	1.0003	0.9969	1.0037	0.8614	0.9957
met223	0.9996	0.9948	1.0044	0.8632	0.9957
met523	0.9997	0.9964	1.003	0.8646	0.9957
met771	0.9995	0.9933	1.0057	0.8654	0.9957
met876	1.0003	0.9972	1.0033	0.8654	0.9957
met480	1.0005	0.9943	1.0068	0.8656	0.9957
met236	1.0006	0.994	1.0072	0.8662	0.9957
met1047	0.9993	0.9909	1.0078	0.8662	0.9957
met104	1.0002	0.9977	1.0027	0.8664	0.9957
met879	1.0012	0.9873	1.0152	0.8678	0.9957
met421	0.9994	0.9928	1.0061	0.868	0.9957
met822	0.9998	0.9969	1.0026	0.8685	0.9957
met872	1.0004	0.9951	1.0058	0.8687	0.9957
met959	0.9991	0.9879	1.0103	0.8687	0.9957
met336	1.0003	0.9969	1.0037	0.8696	0.9957
met854	1.0003	0.997	1.0035	0.8709	0.9957
met1298	0.9995	0.9936	1.0055	0.8711	0.9957
met571	0.9995	0.9934	1.0057	0.8726	0.9957
met727	1.0004	0.996	1.0048	0.873	0.9957
met760	1.0005	0.9946	1.0064	0.8731	0.9957
met578	1.0003	0.9967	1.0038	0.8738	0.9957
met101	1.0009	0.99	1.0119	0.8739	0.9957
met1167	0.9996	0.9943	1.0049	0.8739	0.9957
met1317	1.0003	0.9966	1.004	0.8747	0.9957
met870	1.0004	0.9953	1.0055	0.8749	0.9957
met288	1.0004	0.9948	1.0061	0.8753	0.9957
met519	0.9995	0.9936	1.0055	0.8753	0.9957
met722	0.9997	0.9963	1.0032	0.8758	0.9957
met1189	1.0007	0.9919	1.0096	0.8765	0.9957
met37	0.9997	0.9954	1.004	0.8768	0.9957
met498	1.0005	0.9946	1.0063	0.877	0.9957
met1029	0.9988	0.9836	1.0142	0.8777	0.9957
met124	0.9996	0.9944	1.0049	0.8779	0.9957
met381	1.0004	0.9955	1.0053	0.8784	0.9957
met885	1.0006	0.9926	1.0087	0.8784	0.9957
met709	1.0003	0.9961	1.0046	0.8785	0.9957
met271	1.0002	0.997	1.0035	0.8792	0.9957
met140	1.0006	0.9933	1.0079	0.8794	0.9957
met1383	0.9993	0.9904	1.0083	0.8815	0.9957
met777	0.9996	0.9947	1.0046	0.8836	0.9957
met148	0.9996	0.9946	1.0047	0.8846	0.9957
met1390	1.0004	0.9943	1.0066	0.8863	0.9957
met1180	0.9997	0.9947	1.0046	0.8894	0.9957
met1107	1.0009	0.9885	1.0134	0.8898	0.9957
met735	0.9998	0.9967	1.0029	0.8899	0.9957
met465	0.9996	0.9942	1.0051	0.8908	0.9957
met1210	1.0007	0.9911	1.0103	0.8908	0.9957
met746	0.9993	0.9889	1.0098	0.891	0.9957
met1254	1.0004	0.9951	1.0057	0.8913	0.9957
met427	1.0004	0.9947	1.0061	0.8914	0.9957
met1169	0.9997	0.9949	1.0045	0.8914	0.9957
met877	0.9996	0.9941	1.0051	0.8938	0.9957
met1295	0.9997	0.9947	1.0047	0.8946	0.9957
met1324	0.9996	0.994	1.0053	0.8946	0.9957
met325	0.9995	0.9921	1.007	0.8947	0.9957
met869	1.0004	0.9938	1.0072	0.8958	0.9957
met1122	0.9995	0.9922	1.0069	0.8958	0.9957
met963	0.9995	0.9923	1.0068	0.896	0.9957
met817	0.9995	0.9919	1.0072	0.8964	0.9957
met541	1.0004	0.9947	1.006	0.8971	0.9957
met1057	0.9996	0.9932	1.006	0.8971	0.9957
met654	1.0004	0.9944	1.0065	0.8975	0.9957
met90	1.0003	0.9958	1.0048	0.8984	0.9957
met209	1.0003	0.996	1.0046	0.8987	0.9957
met529	1.0004	0.9938	1.0071	0.9	0.9957
met547	0.9997	0.9947	1.0047	0.9001	0.9957
met509	1.0003	0.9962	1.0043	0.9019	0.9957
met1303	1.0002	0.9973	1.0031	0.9027	0.9957
met666	0.9997	0.9956	1.0039	0.9028	0.9957
met1238	0.9998	0.9958	1.0037	0.9039	0.9957
met553	1.0002	0.9968	1.0036	0.9041	0.9957
met439	0.9997	0.9955	1.004	0.9042	0.9957
met485	0.9996	0.9933	1.006	0.9053	0.9957
met347	1.0004	0.9933	1.0076	0.9054	0.9957
met1221	1.0003	0.9955	1.0051	0.9054	0.9957
met479	1.0004	0.9937	1.0072	0.9062	0.9957
met788	1.0004	0.9942	1.0065	0.908	0.9957
met986	0.9997	0.9948	1.0047	0.909	0.9957
met1387	1.0004	0.9932	1.0076	0.909	0.9957
met304	1.0002	0.9966	1.0038	0.9102	0.9957
met29	0.9998	0.9964	1.0032	0.9109	0.9957
met936	0.9998	0.9965	1.0031	0.9122	0.9957
met235	1.0004	0.9937	1.0071	0.9125	0.9957
met360	1.0002	0.996	1.0045	0.9125	0.9957
met1198	0.9995	0.99	1.0091	0.913	0.9957
met373	0.9998	0.9952	1.0043	0.9136	0.9957
met376	0.9997	0.9942	1.0052	0.9137	0.9957
met25	0.9998	0.9958	1.0038	0.9145	0.9957
met1017	0.9996	0.9923	1.007	0.9153	0.9957
met802	1.0003	0.9948	1.0058	0.9155	0.9957
met1305	0.9998	0.9953	1.0042	0.9156	0.9957
met608	0.9998	0.9962	1.0034	0.9157	0.9957
met667	1.0002	0.9967	1.0037	0.9185	0.9957
met1181	1.0004	0.9919	1.009	0.919	0.9957
met283	1.0003	0.9937	1.007	0.9196	0.9957
met567	0.9998	0.9961	1.0035	0.9197	0.9957
met706	0.9998	0.9949	1.0047	0.9212	0.9957
met842	1.0002	0.9964	1.004	0.9213	0.9957
met72	1.0001	0.9977	1.0026	0.9216	0.9957
met1311	1.0002	0.9961	1.0043	0.9224	0.9957
met1262	0.9998	0.9961	1.0035	0.9232	0.9957
met1329	1.0003	0.9938	1.0068	0.9238	0.9957
met530	1.0004	0.9917	1.0092	0.9257	0.9957
met591	1.0002	0.9952	1.0053	0.9267	0.9957
met632	0.9999	0.997	1.0028	0.9269	0.9957
met1172	0.9999	0.9967	1.003	0.9276	0.9957
met969	1.0002	0.9964	1.004	0.9286	0.9957
met396	0.9998	0.9958	1.0038	0.9287	0.9957
met476	0.9994	0.9865	1.0125	0.929	0.9957
met426	0.9998	0.9944	1.0051	0.9291	0.9957
met65	1.0002	0.996	1.0044	0.9294	0.9957
met639	0.9999	0.9965	1.0032	0.9299	0.9957
met655	1.0002	0.9948	1.0058	0.9307	0.9957
met1033	1.0005	0.9895	1.0116	0.9307	0.9957
met605	0.9999	0.9971	1.0027	0.9308	0.9957
met672	1.0002	0.9966	1.0038	0.9313	0.9957
met99	1.0002	0.9947	1.0058	0.9331	0.9957
met393	1.0002	0.9943	1.0062	0.9346	0.9957
met561	0.9998	0.9948	1.0048	0.9349	0.9957
met75	0.9997	0.9933	1.0062	0.9368	0.9957
met1380	1.0001	0.9968	1.0035	0.9374	0.9957
met755	1.0002	0.9961	1.0042	0.9378	0.9957
met750	1.0002	0.9954	1.005	0.9392	0.9957
met407	1.0002	0.9948	1.0056	0.9393	0.9957
met1042	0.9998	0.994	1.0056	0.9393	0.9957
met1006	0.9999	0.9966	1.0032	0.9396	0.9957
met922	1.0001	0.997	1.0033	0.9398	0.9957
met35	1.0001	0.997	1.0033	0.9416	0.9957
met1110	0.9997	0.9917	1.0077	0.9429	0.9957
met651	1.0001	0.9964	1.0039	0.9442	0.9957
met1225	1.0002	0.9953	1.0051	0.9448	0.9957
met1010	0.9998	0.9927	1.0068	0.9454	0.9957
met1031	0.9998	0.994	1.0057	0.9458	0.9957
met558	0.9998	0.9951	1.0046	0.9461	0.9957
met137	1.0002	0.9952	1.0052	0.9465	0.9957
met730	1.0002	0.9949	1.0055	0.9491	0.9957
met346	0.9999	0.9974	1.0025	0.9517	0.9957
met51	1.0002	0.994	1.0064	0.9526	0.9957
met1352	1.0002	0.9945	1.0058	0.953	0.9957
met761	0.9999	0.9951	1.0046	0.9535	0.9957
met1236	0.9999	0.9973	1.0026	0.9539	0.9957
met1216	0.9998	0.994	1.0057	0.9559	0.9957
met165	0.9996	0.9866	1.0128	0.956	0.9957
met1179	1.0002	0.9935	1.0069	0.9568	0.9957
met1056	0.9998	0.9939	1.0058	0.9576	0.9957
met1331	1.0001	0.9949	1.0054	0.9588	0.9957
met987	0.9998	0.9912	1.0084	0.9602	0.9957
met1162	1.0001	0.9958	1.0044	0.9605	0.9957
met1393	1.0001	0.9968	1.0034	0.9605	0.9957
met153	0.9999	0.994	1.0057	0.9609	0.9957
met1285	0.9999	0.9958	1.004	0.9612	0.9957
met714	1.0002	0.9904	1.0102	0.9614	0.9957
met1000	1.0002	0.9927	1.0077	0.962	0.9957
met539	0.9999	0.9955	1.0043	0.9623	0.9957
met589	0.9999	0.9958	1.004	0.9623	0.9957
met816	1.0001	0.9968	1.0034	0.963	0.9957
met686	0.9999	0.9966	1.0032	0.9636	0.9957
met1310	1.0001	0.9944	1.0058	0.9641	0.9957
met759	0.9999	0.9956	1.0043	0.9655	0.9957
met301	0.9999	0.9941	1.0057	0.9664	0.9957
met371	1	0.9984	1.0017	0.9667	0.9957
met868	1.0002	0.9926	1.0078	0.9671	0.9957
met1288	1.0001	0.9954	1.0048	0.9682	0.9958
met377	0.9999	0.9958	1.0041	0.9689	0.9958
met1183	0.9998	0.9912	1.0086	0.9706	0.996
met675	1.0001	0.9969	1.0032	0.9713	0.996
met983	1	0.9976	1.0024	0.9718	0.996
met866	1.0001	0.994	1.0062	0.9724	0.996
met404	1	0.9978	1.0023	0.9734	0.9961
met1193	1.0002	0.9878	1.0128	0.9744	0.9963
met510	0.9999	0.9961	1.0038	0.9771	0.9973
met1134	0.9999	0.9923	1.0076	0.9775	0.9973
met830	0.9999	0.9957	1.0042	0.9793	0.9973
met459	1	0.9967	1.0032	0.9806	0.9973
met319	0.9999	0.9926	1.0073	0.9836	0.9973
met143	1.0001	0.9921	1.0081	0.9837	0.9973
met1320	1	0.9963	1.0037	0.9837	0.9973
met106	1	0.9967	1.0032	0.9843	0.9973
met1224	1.0001	0.9941	1.0061	0.9847	0.9973
met1242	0.9999	0.9936	1.0064	0.9853	0.9973
met1011	1.0001	0.9936	1.0065	0.9856	0.9973
met733	1.0001	0.9935	1.0067	0.9869	0.9973
met1007	1	0.9939	1.0063	0.9876	0.9973
met552	1	0.9957	1.0044	0.9883	0.9973
met36	1	0.9963	1.0038	0.989	0.9973
met228	1	0.9961	1.0039	0.9891	0.9973
met136	1	0.9976	1.0024	0.991	0.9973
met764	0.9999	0.9903	1.0097	0.9912	0.9973
met835	1	0.996	1.004	0.9914	0.9973
met1003	1	0.997	1.003	0.9935	0.9983
met689	1	0.9959	1.0041	0.9947	0.9983
met865	1	0.9948	1.0052	0.9955	0.9983
met240	1	0.9963	1.0037	0.9962	0.9983
met576	1	0.9972	1.0028	0.9968	0.9983
met477	1	0.9872	1.0131	0.9974	0.9983
met635	1	0.9936	1.0064	0.9985	0.9985

## Sheet: FUMP
Metabolite pattern	estimate	conf.low	conf.high	p.value	p.fdr
PC19	1.0313	1.0099	1.0531	0.0044	0.1106
PC10	1.0326	1.0036	1.0624	0.0278	0.2331
PC13	0.9713	0.9464	0.9968	0.028	0.2331
PC24	1.0207	1.001	1.0407	0.04	0.25
PC8	0.9712	0.9412	1.0022	0.0676	0.338
PC25	1.0169	0.9957	1.0385	0.1173	0.4525
PC6	1.0278	0.9907	1.0662	0.1417	0.4525
PC2	1.0365	0.9875	1.0878	0.1448	0.4525
PC21	1.012	0.9913	1.0332	0.2549	0.6702
PC12	0.9849	0.9584	1.012	0.2681	0.6702
PC18	0.9889	0.9662	1.0122	0.3456	0.7547
PC22	0.9903	0.9696	1.0114	0.3623	0.7547
PC17	0.991	0.9677	1.0149	0.4528	0.8708
PC5	1.011	0.9731	1.0503	0.5726	0.9301
PC3	1.0109	0.9716	1.0518	0.5881	0.9301
PC4	1.0106	0.9716	1.0512	0.5953	0.9301
PC20	1.0045	0.9825	1.027	0.6852	0.963
PC16	1.0045	0.9803	1.0294	0.7151	0.963
PC15	0.9955	0.9695	1.0223	0.738	0.963
PC7	1.0052	0.9703	1.0415	0.7704	0.963
PC1	1.0108	0.9151	1.1167	0.8301	0.9635
PC14	0.9975	0.972	1.0237	0.8479	0.9635
PC23	1.0013	0.9795	1.0236	0.9045	0.9831
PC11	0.9998	0.9711	1.0293	0.9891	0.9989
PC9	1	0.9675	1.0336	0.9989	0.9989

[truncated: 1 more sheets: FUSM]
